# Supplementary material for: A longitudinal and transancestral analysis of DNA methylation patterns and disease activity in lupus patients
Source: JCI Insight. 2020 Nov 19;5(22):e143654. doi: 10.1172/jci.insight.143654 (PMC7710270; doi:10.1172/jci.insight.143654)
Supplement: Supplemental Table 1 [file jciinsight-5-143654-s202.xlsx]

## Sheet: Supp Table 1
Supplementary Table 1. Top 50 differentially methylated sites in a longitudinal subset of n = 11 lupus patients (n = 7 African-American and n = 4 European-American) with nephritis and the nearest preceding or receding timepoint without nephritis using a mixed effects model. The top four medication components, age, and ancestry were adjusted for as fixed effects. Sample pairs were included as a ra…
		Mean β
CpG Site	CpG-associated Genes (GENCODE v22)	Nephritis	Non-Nephritis	Δβ	Pr(F)	Benjamini-Hochberg FDR-adjusted P-value	Location (hg38)	Nephritis Estimate	F-value (Satterthwaite)	Marginal R2	Conditional R2
cg16204559	GALNT18	0.784278	0.811735	-0.0274575	6.45571e-08	0.0481258	chr11:11451256-11451258	-0.293391	2189.16	0.46805	0.999017
cg26215343	MRAS	0.887814	0.903991	-0.0161773	1.03435e-06	0.385541	chr3:138396074-138396076	-0.288457	622.223	0.566133	0.995796
cg13070535	AC073409.1	0.882901	0.893237	-0.0103353	3.27385e-06	0.406763	chr2:123444773-123444775	-0.1752	162.828	0.433695	0.974531
cg14168713	BICC1	0.79094	0.808197	-0.0172574	2.43719e-06	0.406763	chr10:58819718-58819720	-0.203992	498.365	0.433751	0.997839
cg18415686	INSM2	0.405584	0.418278	-0.0126939	2.41008e-06	0.406763	chr14:35535957-35535959	-0.121791	552.083	0.564047	0.997824
cg23732080	CCDC88B	0.80179	0.824629	-0.0228392	3.16207e-06	0.406763	chr11:64352563-64352565	-0.21743	171.138	0.619744	0.979162
cg19960548		0.0349647	0.0302454	0.00471931	5.03901e-06	0.536638	chr20:50790905-50790907	0.241005	138.806	0.588769	0.97843
cg00047222	ZNF429	0.884405	0.895721	-0.0113161	0.000499162	0.568586	chr19:21504285-21504287	-0.256128	21.1451	0.651483	0.651483
cg00049892	ENPP1	0.858771	0.869679	-0.0109084	0.000666077	0.568586	chr6:131841632-131841634	-0.191854	18.9219	0.782511	0.782511
cg00065570	SLC39A4	0.575287	0.594865	-0.0195781	1.48266e-05	0.568586	chr8:144416606-144416608	-0.115505	80.9494	0.568908	0.966486
cg00071017	EIF3EP2	0.900516	0.90722	-0.00670447	0.000559713	0.568586	chr2:162087146-162087148	-0.106481	30.4888	0.347835	0.917249
cg00123503		0.870997	0.87255	-0.00155297	0.000636175	0.568586	chr6:79895149-79895151	-0.164358	75.503	0.476389	0.996383
cg00142815	TMCC2	0.84444	0.864872	-0.0204319	0.000577082	0.568586	chr1:205269129-205269131	-0.277539	35.4049	0.639842	0.84784
cg00145163	LTBP1	0.170784	0.143558	0.0272264	0.000585515	0.568586	chr2:33336718-33336720	0.296332	35.8753	0.320387	0.958513
cg00172226	RTFDC1	0.918152	0.920744	-0.00259225	5.19785e-05	0.568586	chr20:56467379-56467381	-0.120967	112.955	0.390835	0.993317
cg00174508	BTBD11	0.836648	0.849995	-0.0133478	0.000481054	0.568586	chr12:107380520-107380522	-0.218046	42.5823	0.262096	0.978676
cg00180631	MTM1	0.387352	0.405361	-0.018009	0.000326824	0.568586	chrX:150568189-150568191	-0.175326	54.1824	0.24954	0.983619
cg00232076	TBC1D19	0.895593	0.907417	-0.0118242	0.000123123	0.568586	chr4:26752050-26752052	-0.211117	48.2891	0.408071	0.958968
cg00274925	RP11-317B7.3;POLN	0.914723	0.920268	-0.00554527	0.000442757	0.568586	chr4:2139466-2139468	-0.157663	34.5521	0.441999	0.913202
cg00290106	AC091878.1;BASP1	0.814158	0.824396	-0.010238	0.000418979	0.568586	chr5:17187857-17187859	-0.154193	30.9178	0.440379	0.894077
cg00303262		0.887337	0.879591	0.00774577	0.000220649	0.568586	chr16:30791094-30791096	0.138336	56.9866	0.553561	0.968101
cg00370495	GLIS3	0.906992	0.913559	-0.00656741	4.6597e-05	0.568586	chr9:4155738-4155740	-0.1634	61.4266	0.655752	0.879785
cg00419897	RPS10-NUDT3;NUDT3	0.176593	0.155331	0.0212623	0.00045045	0.568586	chr6:34347264-34347266	0.365792	36.7926	0.43417	0.975733
cg00444360	GRM5	0.87268	0.882885	-0.0102049	0.000440268	0.568586	chr11:88537443-88537445	-0.153029	76.8717	0.559627	0.993669
cg00475509	ZIC4;ZIC1	0.39678	0.419538	-0.0227586	0.00023114	0.568586	chr3:147408167-147408169	-0.148942	39.5194	0.495951	0.915868
cg00475652		0.869708	0.883075	-0.013367	0.000695181	0.568586	chr10:93142622-93142624	-0.219882	29.3898	0.385243	0.854011
cg00581541	PUM1	0.91317	0.918156	-0.00498639	0.000643833	0.568586	chr1:30950435-30950437	-0.137975	32.2251	0.413448	0.966218
cg00589002	TP73	0.669229	0.698437	-0.0292073	0.000640416	0.568586	chr1:3689517-3689519	-0.268766	28.0181	0.582531	0.831712
cg00603435	LRP1B;AC078882.1	0.72903	0.760868	-0.0318382	0.000534706	0.568586	chr2:142131797-142131799	-0.334036	35.0511	0.366875	0.972732
cg00612517	APMAP;RNU6-1257P	0.739664	0.755779	-0.0161154	0.000673963	0.568586	chr20:24973384-24973386	-0.206149	33.312	0.322468	0.974385
cg00645753	ZZZ3	0.0639085	0.0532792	0.0106293	0.000184558	0.568586	chr1:77683596-77683598	0.297502	25.2844	0.623071	0.623071
cg00669420	RNPEP	0.0240754	0.0271019	-0.00302646	0.000503398	0.568586	chr1:201982528-201982530	-0.217339	20.2106	0.669781	0.669781
cg00688756	FLOT1	0.742362	0.699962	0.0424004	0.000292399	0.568586	chr6:30738740-30738742	0.409136	46.4403	0.300122	0.984493
cg00689651	NFIX	0.0320431	0.0285677	0.00347539	0.000670281	0.568586	chr19:13098733-13098735	0.2592	31.4916	0.463259	0.914591
cg00708080	C9orf24	0.842814	0.855266	-0.0124526	0.000624422	0.568586	chr9:34382710-34382712	-0.131868	47.4461	0.555843	0.955521
cg00725213	TRAF1	0.201641	0.178162	0.0234787	0.000417276	0.568586	chr9:120928392-120928394	0.292575	29.2247	0.675582	0.829081
cg00728961	MKL2	0.889536	0.901678	-0.0121416	0.000325529	0.568586	chr16:14186589-14186591	-0.220623	35.23	0.45542	0.899717
cg00755661	CTTNBP2NL	0.864316	0.87509	-0.0107744	0.000546424	0.568586	chr1:112403902-112403904	-0.164296	28.4896	0.478621	0.894406
cg00792751		0.535937	0.571805	-0.0358684	0.000148157	0.568586	chr11:44957477-44957479	-0.198079	82.2251	0.146272	0.993904
cg00810519	SLC35A2	0.508707	0.522339	-0.0136329	0.000521686	0.568586	chrX:48911829-48911831	-0.125617	178.229	0.458774	0.988378
cg00839331	GRID1	0.556518	0.573115	-0.0165971	0.000166026	0.568586	chr10:85786861-85786863	-0.128353	46.9383	0.348378	0.974339
cg00850551	RALGPS1	0.899405	0.912258	-0.0128523	0.000661636	0.568586	chr9:127205791-127205793	-0.237594	39.0371	0.29082	0.891076
cg00918179	HNRNPM	0.123912	0.112077	0.0118348	0.000359505	0.568586	chr19:8452139-8452141	0.277879	49.2564	0.4439	0.979021
cg00958803		0.90384	0.893305	0.0105351	0.000178702	0.568586	chr3:75043276-75043278	0.208415	102.169	0.602134	0.977781
cg00995253		0.725227	0.750263	-0.0250363	0.000418825	0.568586	chr10:133039676-133039678	-0.29774	62.4065	0.224924	0.993539
cg01013002	SLC26A8;MAPK14	0.900619	0.90586	-0.00524066	0.000430798	0.568586	chr6:36026323-36026325	-0.111874	33.2443	0.550324	0.896752
cg01026009	CNPY1	0.281139	0.328896	-0.0477567	0.000548918	0.568586	chr7:155501708-155501710	-0.54488	39.0884	0.632084	0.909772
cg01080456		0.891233	0.896859	-0.00562583	0.000241907	0.568586	chr7:156385225-156385227	-0.237288	118.12	0.333519	0.996471
cg01110222	HPN	0.459361	0.427265	0.0320962	6.15966e-05	0.568586	chr19:35049116-35049118	0.137837	156.983	0.295219	0.997396
cg01177800	KRT20	0.740772	0.765392	-0.02462	0.00022934	0.568586	chr17:40885778-40885780	-0.193644	67.9978	0.290901	0.98442

## Sheet: Supp Table 2
Supplementary Table 2. Disease activity criteria and medications in a cohort of female European-American and African-American lupus patients at initial timepoint (n=54). Age and SLEDAI score P-values were calculated using a t test; all other P-values were calculated using a Fisher's exact test. All P-values are two-tailed. Bold P-values are P < 0.05.
	European-American (n = 32)	African-American (n = 22)	P-value#
Age (years)(mean±SD)	40.9±13.0	40.1±14.0	0.8303
SLEDAI Criteria (%)
Average SLEDAI Score (mean±SD)	2.9±3.2	5.2±4.5	0.0325
Seizure	0 (0%)	0 (0%)	-
Psychosis	0 (0%)	0 (0%)	-
Organic Brain Syndrome	0 (0%)	0 (0%)	-
Visual Distrubance	0 (0%)	0 (0%)	-
Cranial Nerve Disorder	0 (0%)	0 (0%)	-
Lupus Headache	0 (0%)	0 (0%)	-
Cerebrovascular Accidents	0 (0%)	0 (0%)	-
Vasculitis	0 (0%)	0 (0%)	-
Arthritis	5 (15.6%)	5 (22.7%)	0.723
Myositis	0 (0%)	0 (0%)	-
Urinary Casts	0 (0%)	1 (4.5%)	0.4074
Hematuria	0 (0%)	1 (4.5%)	0.4074
Proteinuria	2 (6.3%)	4 (18.2%)	0.2111
Pyuria	1 (3.1%)	0 (0%)	1
Rash	11 (34.4%)	8 (36.4%)	1
Alopecia	0 (0%)	4 (18.2%)	0.0231
Mucosal Ulcers	3 (9.4%)	1 (4.5%)	0.6377
Pleurisy	1 (3.1%)	1 (4.5%)	1
Pericarditis	0 (0%)	1 (4.5%)	0.4074
Low Complement	7 (21.9%)	10 (45.4%)	0.0814
Increased DNA Binding	8 (25%)	10 (45.5%)	0.148
Fever	0 (0%)	0 (0%)	-
Thrombocytopenia	0 (0%)	0 (0%)	-
Leukopenia	1 (3.1%)	3 (13.6%)	0.2927
Medications
Prednisone	21 (65.6%)	17 (77.3%)	0.5451
Plaquenil	26 (81.2%)	15 (68.2%)	0.3383
Cytoxan	0 (0%)	0 (0%)	-
Imuran	3 (9.4%)	2 (9.1%)	1
Methotrexate	1 (3.1%)	2 (9.1%)	0.5601
Cyclosporin	1 (3.1%)	0 (0%)	1
Tacrolimus	0 (0%)	0 (0%)	-
Cellcept	10 (31.3%)	5 (22.7%)	0.5509
Arava	1 (3.1%)	0 (0%)	1
IV Ig	0 (0%)	0 (0%)	-
Rituximab	0 (0%)	0 (0%)	-
Belimumab	1 (3.1%)	3 (13.6%)	0.2927
Cytoxan	5 (15.6%)	8 (36.4%)	0.1092
#Age and SLEDAI score P-values were calculated using a t test; all other P-values were calculated using a Fisher's exact test. All P-values are two-tailed. Bold P-values are P < 0.05.

## Sheet: Supp Table 3
Supplementary Table 3. DNA methylation sites differentially methylated between African-American (n = 22) and European-American (n = 32) lupus patients at initial timepoint. P-values were adjusted using Benjamini and Hochberg false discovery rate. All sites listed here have a methylation difference (Δβ) > 10% (hypermethylated) or < -10% (hypomethylated) and FDR-adjusted P-value < 0.05. CpG-SNPs ar…
			Mean β
CpG Site	CpG-associated Genes (GENCODE v22)	Location (hg38)	African-American	European-American	Δβ	P-Value	Benjamini-Hochberg FDR-adjusted P-value	Log2 Fold Change M-values	Moderated t Statistic	Log-Odds Differential Methylation	CpG-SNP	CpG-SNP ID
cg02822944	DNAJC5B	chr8:66037613	0.266192	0.840573	-0.574381	7.9201e-12	6.56028e-07	-4.55208	-8.85947	15.7581	TRUE	rs4636189
cg11738485	HOOK2	chr19:12766185	0.0953228	0.615392	-0.520069	1.83261e-08	0.000155247	-4.71827	-6.68824	8.95463	FALSE
cg05096415	LRIT2	chr10:84225574	0.290997	0.777841	-0.486844	7.70806e-11	3.83079e-06	-4.00782	-8.21326	13.7814	TRUE	rs7898778
cg14626875		chr19:35638084	0.213019	0.694488	-0.481469	1.0078e-08	0.000102917	-3.97833	-6.88062	9.47743	TRUE	rs1858844
cg09167828	C2orf50	chr2:11145962	0.382016	0.859608	-0.477593	1.13184e-08	0.000112501	-3.98723	-6.87562	9.37687	TRUE	rs11903207
cg14449263		chr4:165506935	0.30645	0.783947	-0.477498	5.3535e-10	1.50076e-05	-3.5643	-7.7052	12.0284	TRUE	rs2280323
cg20459037	USP43;RP11-55L4.2;CFAP52	chr17:9643232	0.254795	0.731373	-0.476578	1.46797e-08	0.000138523	-3.40954	-6.74977	9.15204	TRUE	rs274899
cg11787737	RIC3	chr11:8140544	0.10843	0.580631	-0.472201	4.78306e-09	6.72767e-05	-4.57253	-7.06076	10.1479	TRUE	rs6578934
cg12384758	KAT6B	chr10:74883238	0.379205	0.822508	-0.443303	1.16816e-09	2.56129e-05	-3.07959	-7.4524	11.3949	TRUE	rs10824242
cg09247979	PTPRK	chr6:128209160	0.212636	0.652342	-0.439706	5.94399e-07	0.00138906	-3.41547	-5.71861	5.84599	TRUE	rs1012049
cg06417478	HOOK2	chr19:12766031	0.0732987	0.512931	-0.439632	2.22846e-09	4.25965e-05	-4.12821	-7.2728	10.8243	FALSE
cg00814218	SLC25A21	chr14:36976234	0.2847	0.721235	-0.436535	3.03668e-08	0.000218662	-3.40578	-6.54815	8.50484	TRUE	rs10131376
cg22309983	TRPV1	chr17:3594285	0.433817	0.865959	-0.432142	3.04675e-07	0.000930852	-3.21058	-5.90609	6.44466	TRUE	rs10438718
cg16420286	SERGEF	chr11:17811515	0.449011	0.871524	-0.422512	2.94392e-09	4.98779e-05	-3.03419	-7.19547	10.5779	TRUE	rs2237949
cg22535849	SDK1	chr7:4078950	0.339924	0.755587	-0.415663	7.30751e-08	0.000391912	-3.32176	-6.32565	7.71903	TRUE	rs13230345
cg04657146	HOOK2	chr19:12766132	0.120833	0.529099	-0.408266	7.79659e-08	0.000412211	-3.17829	-6.28624	7.66358	FALSE
cg18232235	RP11-434C1.2;LINC01252	chr12:11547386	0.47436	0.876464	-0.402105	2.34972e-07	0.000767216	-3.64381	-5.97874	6.67721	FALSE
cg08477332	S100A14	chr1:153617766	0.15128	0.541163	-0.389883	2.86668e-06	0.00350692	-3.08795	-5.27298	4.43494	FALSE
cg03075631		chr2:74469967	0.510177	0.893026	-0.382849	5.14649e-07	0.00127886	-3.07031	-5.7591	5.97509	TRUE	rs57929377
cg12117283	RAB12	chr18:8625642	0.447717	0.827992	-0.380276	4.53948e-06	0.00456075	-2.93516	-5.1413	4.02248	TRUE	rs321654
cg18118834	NRG1;NRG1-IT1	chr8:32026212	0.486506	0.865506	-0.379	7.52034e-09	8.46437e-05	-2.72887	-6.93524	9.74643	TRUE	rs28428508
cg22402398	FGR	chr1:27627514	0.545282	0.923636	-0.378353	4.18444e-13	7.79851e-08	-3.01494	-9.71224	18.2799	TRUE	rs1890462
cg13183651	KRTAP3-3	chr17:40995604	0.334248	0.71057	-0.376322	2.80954e-07	0.000883733	-2.97023	-5.92877	6.51723	TRUE	rs7222331
cg12063064	NCKIPSD	chr3:48674933	0.427526	0.801884	-0.374358	8.26675e-06	0.00645982	-2.72033	-4.96832	3.48461	TRUE	rs9873726
cg03389755	BCAR3	chr1:93617358	0.216347	0.586661	-0.370314	4.38997e-10	1.48755e-05	-2.95138	-7.72526	12.257	TRUE	rs236307
cg19935756	GABRB1	chr4:47421761	0.249479	0.616679	-0.3672	6.43015e-05	0.0203116	-3.27228	-4.37844	1.64992	TRUE	rs10030377
cg23899408	HOOK2	chr19:12766373	0.0921087	0.45692	-0.364811	2.81832e-09	4.98779e-05	-3.09583	-7.20757	10.6165	FALSE
cg16600909	RP3-395P12.2	chr1:173175861	0.308088	0.67104	-0.362952	3.55894e-08	0.000237925	-2.76693	-6.50411	8.36338	TRUE	rs541085269
cg03749159	TMEM71	chr8:132702522	0.311187	0.670672	-0.359485	0.000111358	0.0266728	-2.98816	-4.19478	1.1553	TRUE	rs3847172
cg05886630	RP11-701P16.2;ACSL1	chr4:184816687	0.354732	0.712238	-0.357506	5.57471e-07	0.00135013	-2.938	-5.73665	5.90347	TRUE	rs9997745
cg07326812	CASC15	chr6:21998212	0.370169	0.725823	-0.355654	4.49426e-06	0.00453365	-2.41853	-5.14418	4.03146	TRUE	rs9466231
cg05592647		chr2:217108723	0.409357	0.762796	-0.353438	1.10107e-06	0.0019684	-2.36439	-5.56009	5.28557	TRUE	rs2068218
cg18368960		chr2:239027983	0.385079	0.735456	-0.350378	6.43068e-06	0.00563329	-2.859	-5.04099	3.70997	TRUE	rs4075018
cg02086996	RP11-211G23.1	chr11:69414697	0.406266	0.750534	-0.344269	8.81151e-07	0.00176514	-2.32967	-5.62348	5.49446	TRUE	rs74471298
cg14271023	MLPH	chr2:237501423	0.476253	0.820009	-0.343756	8.30487e-06	0.00647326	-2.7183	-4.96698	3.48048	TRUE	rs35847523
cg08084984	XYLT1	chr16:17389054	0.0706229	0.411922	-0.341299	1.15243e-05	0.00799175	-3.07732	-4.87174	3.18656	TRUE	rs9932532
cg05519532		chr9:1989031	0.470762	0.810429	-0.339666	1.55745e-07	0.000611075	-2.95539	-6.09355	7.04514	TRUE	rs7864828
cg25374269		chr13:44313144	0.25192	0.5911	-0.33918	0.000126486	0.0284325	-2.60604	-4.15563	1.04155	FALSE
cg10123377		chr3:42346031	0.0934892	0.425816	-0.332326	7.14424e-07	0.00152604	-3.34635	-5.66686	5.68114	FALSE
cg04579183	RP11-648K4.2;LINC00052	chr15:87576602	0.399538	0.731509	-0.331971	0.00023445	0.0389346	-2.97377	-3.96378	0.491327	TRUE	rs7180733
cg18872420	SPTLC2	chr14:77557085	0.236853	0.56845	-0.331597	7.19787e-07	0.0015331	-2.30294	-5.66475	5.67444	FALSE
cg16357669	ERC1	chr12:1434422	0.500805	0.832362	-0.331557	2.34928e-05	0.0119139	-2.62972	-4.66277	2.54788	TRUE	rs7135327
cg06280307	CAMTA1	chr1:7538033	0.506763	0.836638	-0.329875	2.70559e-05	0.0129619	-2.42052	-4.62099	2.42133	TRUE	rs6577449
cg15274662		chr7:12423482	0.226866	0.553495	-0.326629	1.85044e-06	0.00270006	-2.44629	-5.39768	4.82767	TRUE	rs847901
cg03664889		chr1:11351373	0.184098	0.510291	-0.326193	3.58603e-05	0.0149754	-2.8711	-4.53726	2.16891	TRUE	rs2788558
cg21492127	RP5-856G1.2	chr6:1101371	0.487125	0.812079	-0.324955	3.58868e-06	0.0039925	-2.343	-5.20873	4.23338	TRUE	rs7744389
cg23289135		chr17:6279641	0.53928	0.863299	-0.324019	9.40485e-07	0.00183057	-2.72606	-5.58935	5.43467	TRUE	rs9892989
cg22444562	GPR1-AS	chr2:206225740	0.167723	0.489655	-0.321932	2.84247e-05	0.0132355	-2.46329	-4.60636	2.3771	FALSE
cg05546557	PLEKHG4B	chr5:180530	0.505741	0.826504	-0.320764	1.75786e-06	0.00261045	-2.35488	-5.41226	4.87372	TRUE	rs7700533
cg22851875		chr5:66592455	0.163186	0.480898	-0.317713	0.000294277	0.0436932	-2.59239	-3.89805	0.291728	TRUE	rs56167783
cg17264718	CPVL	chr7:29073264	0.531148	0.846646	-0.315498	3.99567e-06	0.0042371	-2.15779	-5.17794	4.13698	TRUE	rs56286721
cg15000813	RP11-349F21.1;PDGFRL	chr8:17596884	0.415695	0.729704	-0.314009	1.00691e-07	0.000483685	-2.27036	-6.21507	7.43507	FALSE
cg02464073	ITGB2;ITGB2-AS1	chr21:44929580	0.242236	0.554664	-0.312428	0.000109624	0.0264987	-2.56634	-4.1996	1.16931	TRUE	rs1721
cg17441733		chr2:231958524	0.322967	0.634933	-0.311966	6.3616e-05	0.0202416	-2.78281	-4.36524	1.65576	TRUE	rs7596813
cg06354054	DHX37	chr12:124955844	0.453931	0.761036	-0.307104	7.45319e-05	0.0218575	-2.54754	-4.31728	1.51413	TRUE	rs11834872
cg09904510	SLC25A48	chr5:135883881	0.50527	0.811316	-0.306046	3.15249e-05	0.0139472	-2.41396	-4.57562	2.28434	FALSE
cg13160852	MIR100HG	chr11:122176319	0.219474	0.525359	-0.305884	8.21756e-05	0.0230098	-2.55483	-4.28762	1.42683	TRUE	rs528212
cg05477582	RP11-403P17.6;CMTM1;CKLF-CMTM1	chr16:66566574	0.446961	0.752567	-0.305607	6.81997e-06	0.00581832	-2.33641	-5.02401	3.65723	TRUE	rs7193473
cg19309256		chr2:9655587	0.484444	0.789849	-0.305405	6.11076e-06	0.00540383	-2.22011	-5.05572	3.75575	FALSE
cg21217540	KCNC4-AS1	chr1:110209684	0.369812	0.674569	-0.304758	1.07236e-11	7.06976e-07	-1.92811	-8.77279	15.4961	FALSE
cg08996597	TMEM200A	chr6:130426314	0.355841	0.660309	-0.304468	4.07179e-05	0.0160608	-2.69139	-4.49934	2.05514	TRUE	rs9492587
cg00699077	SPESP1	chr15:68870154	0.53162	0.832629	-0.301009	5.00626e-05	0.0178311	-1.99419	-4.43743	1.87016	TRUE	rs2415029
cg01476442	CTD-3118D7.1;FAM189A1	chr15:29376988	0.177496	0.47674	-0.299244	0.000213313	0.0370978	-2.49684	-3.9934	0.575479	FALSE
cg11714377		chr22:22658209	0.490783	0.784461	-0.293678	6.84484e-06	0.00581832	-2.1208	-5.02295	3.65396	TRUE	rs11912421
cg16958467		chr15:57363600	0.33943	0.63281	-0.29338	4.90146e-05	0.0176008	-2.21944	-4.45223	1.89163	FALSE
cg01744029		chr22:19605819	0.409016	0.701783	-0.292766	0.00019496	0.0354176	-2.04623	-4.02152	0.655637	TRUE	rs73877306
cg26337497	OSBPL10	chr3:31893786	0.249626	0.541859	-0.292233	6.80158e-07	0.00147372	-2.29902	-5.6807	5.7252	TRUE	rs56221938
cg13405878	TSKU	chr11:76790405	0.354419	0.645465	-0.291046	5.33168e-05	0.0184011	-2.50003	-4.41849	1.81379	TRUE	rs1837680
cg07126775		chr9:106847272	0.193135	0.483667	-0.290532	0.000294927	0.0437362	-2.28526	-3.89144	0.287098	TRUE	rs7048022
cg14421879	APOL6	chr22:35647152	0.457625	0.747087	-0.289462	0.000113691	0.0269489	-2.27416	-4.18842	1.13678	TRUE	rs5995131
cg06754542	PVT1	chr8:127906694	0.598381	0.88774	-0.289359	4.17861e-07	0.00113688	-2.20962	-5.81758	6.16174	TRUE	rs7844487
cg22888160	RP11-107M16.2;FLG-AS1	chr1:152204796	0.345128	0.63136	-0.286232	0.000157721	0.0318293	-1.85537	-4.08745	0.844622	FALSE
cg10316617	C1orf127	chr1:10958706	0.585125	0.869942	-0.284817	6.36768e-05	0.0202429	-2.31175	-4.36495	1.65491	TRUE	rs12758610
cg12240569	SERINC5	chr5:80229748	0.201825	0.486267	-0.284442	0.00014171	0.0301174	-2.73941	-4.12057	0.94012	TRUE	rs1035354
cg04033559	PDK1	chr2:172597090	0.43215	0.714435	-0.282285	0.000303472	0.04442	-2.13243	-3.8824	0.261698	TRUE	rs11904158
cg22337407		chr1:10986127	0.335857	0.617153	-0.281296	0.000108759	0.0263667	-2.14022	-4.2093	1.17814	TRUE	rs77148470
cg09998151	AKAP6	chr14:32457693	0.194763	0.475883	-0.28112	3.4708e-05	0.0147132	-2.72635	-4.547	2.19817	TRUE	rs4329831
cg14056849	ZNF883	chr9:113009318	0.338199	0.619146	-0.280946	2.35877e-05	0.0119457	-2.54684	-4.66158	2.54427	TRUE	rs10981595
cg01377456	DTNA	chr18:34624729	0.487039	0.767866	-0.280828	7.19092e-05	0.0214856	-2.01808	-4.32815	1.54616	TRUE	rs2730130
cg03448017	RP11-505K9.4	chr16:83946409	0.561143	0.841853	-0.28071	1.2579e-05	0.0083951	-2.09929	-4.8462	3.10802	TRUE	rs9928154
cg09183220	ZPLD1	chr3:102235781	0.512034	0.791422	-0.279387	9.49892e-05	0.0246667	-1.80382	-4.24345	1.29732	FALSE
cg14403146		chr10:69214270	0.469826	0.748608	-0.278782	5.29459e-06	0.0049458	-1.76779	-5.09704	3.8844	FALSE
cg02672830	MCPH1	chr8:6428929	0.371058	0.649686	-0.278628	7.41636e-05	0.0218268	-1.83686	-4.31879	1.51855	FALSE
cg08439705	ITGB1BP1	chr2:9414124	0.0991412	0.377699	-0.278558	0.000374708	0.0492712	-2.9506	-3.81534	0.074287	TRUE	rs10208358
cg01223071	CTD-2005H7.2	chr11:86761861	0.365087	0.642288	-0.277201	2.01823e-05	0.011077	-2.80329	-4.71745	2.68266	TRUE	rs7948063
cg01299494		chr1:161729020	0.333905	0.60987	-0.275965	2.258e-06	0.00301664	-2.17954	-5.34105	4.64909	TRUE	rs11586479
cg06616511		chrX:115686979	0.398027	0.673208	-0.27518	2.05244e-05	0.0111243	-2.01572	-4.70262	2.66898	TRUE	rs5945981
cg21903981	PAPLN	chr14:73252593	0.513	0.786262	-0.273262	8.85613e-05	0.023832	-2.48176	-4.26483	1.35994	TRUE	rs8017937
cg12880874	LINC01250	chr2:2938762	0.493384	0.766272	-0.272889	2.41861e-05	0.0121036	-1.83767	-4.65417	2.52182	FALSE
cg14361804	TNFSF8	chr9:114931902	0.169396	0.441962	-0.272566	0.000289458	0.0433394	-2.5242	-3.89736	0.303748	TRUE	rs3181348
cg06855422	GRID2	chr4:93644999	0.403806	0.675265	-0.271459	1.30727e-05	0.00853394	-2.12895	-4.83495	3.07349	TRUE	rs12710872
cg05895137	TMEM71	chr8:132703897	0.170411	0.44128	-0.270869	0.000155241	0.0315336	-2.53325	-4.09236	0.85876	TRUE	rs4736601
cg23177161	RP4-663N10.1	chr1:115283019	0.330367	0.599819	-0.269451	0.000100433	0.0253369	-2.1701	-4.22642	1.24753	FALSE
cg15935227	PTPRN2	chr7:158141992	0.617265	0.88641	-0.269145	9.02289e-06	0.00680117	-2.63744	-4.94293	3.40608	TRUE	rs56167747
cg11356552		chr12:130902814	0.577206	0.846146	-0.268939	9.45034e-08	0.00047282	-2.08796	-6.23272	7.49174	TRUE	rs11830553
cg05940425	SPTB	chr14:64774261	0.576177	0.844087	-0.267911	0.000243573	0.0397141	-2.01867	-3.95794	0.460394	TRUE	rs8023246
cg01982279	OR6J1	chr14:22634449	0.516145	0.783456	-0.267312	0.000240377	0.0393923	-1.87755	-3.95594	0.469098	TRUE	rs3751484
cg08866276	KLHL24	chr3:183662214	0.54261	0.809731	-0.267121	0.00028981	0.0433568	-1.8787	-3.89698	0.302666	TRUE	rs3772709
cg23012654		chr14:97027057	0.610994	0.875413	-0.264419	9.94368e-06	0.00723441	-1.87853	-4.91469	3.31891	TRUE	rs710271
cg18875674	ARHGEF17	chr11:73315605	0.612284	0.876263	-0.263979	0.000209794	0.0367679	-2.17948	-3.99861	0.590294	TRUE	rs874456
cg13553703	TNPO2	chr19:12718881	0.564457	0.828185	-0.263727	1.57729e-06	0.00244457	-1.88232	-5.44303	4.97095	TRUE	rs6511837
cg11519708	MAD1L1	chr7:1941618	0.568823	0.832151	-0.263328	3.31687e-08	0.000231089	-1.88693	-6.52366	8.42618	TRUE	rs55678474
cg01998806	CCDC88B	chr11:64348806	0.518936	0.779359	-0.260422	4.98715e-09	6.88482e-05	-1.77328	-7.04917	10.1109	FALSE
cg04226110		chr21:43826282	0.405459	0.664483	-0.259024	5.59407e-05	0.0188614	-1.80516	-4.40403	1.7708	TRUE	rs2838405
cg07422888	D2HGDH	chr2:241750436	0.557081	0.813128	-0.256047	7.34688e-05	0.0216994	-1.72743	-4.32948	1.52753	FALSE
cg15059639	AC012594.1;MYO3B	chr2:170363550	0.195354	0.449997	-0.254643	1.99867e-05	0.0110286	-2.4139	-4.71044	2.69278	TRUE	rs554167065
cg14373797	HLA-DPB1	chr6:33085798	0.598963	0.851335	-0.252372	0.000182255	0.0340538	-1.86469	-4.04907	0.716697	TRUE	rs9276
cg21972857	RP11-761N21.1	chr3:40766214	0.537714	0.789409	-0.251695	2.39043e-06	0.00311691	-1.83089	-5.32481	4.59795	TRUE	rs17050912
cg02193146	KCNC4-AS1	chr1:110209634	0.432762	0.68391	-0.251148	2.25349e-08	0.000180637	-1.56442	-6.6309	8.77057	FALSE
cg16523115	IL20RB	chr3:136956882	0.618475	0.868835	-0.25036	8.44723e-06	0.00651212	-1.83832	-4.96205	3.46523	TRUE	rs73864647
cg01439138	ATP6V1D	chr14:67343315	0.425303	0.673514	-0.248212	2.61371e-06	0.00330808	-1.64029	-5.3129	4.51911	TRUE	rs2319777
cg21093902	ADCY3	chr2:24874276	0.235938	0.481808	-0.24587	0.000144348	0.0303784	-1.82043	-4.11488	0.923666	TRUE	rs79060266
cg12797157	CCDC88B	chr11:64348692	0.639679	0.884414	-0.244734	1.74809e-08	0.000153345	-1.99023	-6.70134	8.99665	FALSE
cg26961260	ADAP2;AC091177.1	chr17:30957119	0.266908	0.510977	-0.244069	4.71365e-12	4.91239e-07	-1.57536	-9.00838	16.2059	FALSE
cg22237495		chr1:27638262	0.599577	0.843435	-0.243858	1.78711e-05	0.0103115	-1.78869	-4.74335	2.79309	TRUE	rs530599
cg21533743	FBXO31	chr16:87368516	0.178403	0.42182	-0.243417	0.0001357	0.0294759	-2.09802	-4.13396	0.978792	TRUE	rs137855132
cg27562174	ADH4;RP11-696N14.1	chr4:99144294	0.340274	0.583053	-0.242779	0.000345126	0.0471907	-1.80757	-3.84155	0.147354	FALSE
cg09068955	ERBB4	chr2:212451847	0.206399	0.448597	-0.242198	2.62906e-05	0.0127515	-2.63257	-4.62949	2.44704	FALSE
cg03101345	CTU1	chr19:51101726	0.631881	0.872947	-0.241066	8.76125e-06	0.00668078	-1.79026	-4.95147	3.43248	TRUE	rs76865746
cg20622565		chr13:112252085	0.578045	0.818699	-0.240654	2.62023e-08	0.000195332	-1.49375	-6.58908	8.63627	TRUE	rs74133281
cg04553038	TLDC1	chr16:84482651	0.388152	0.628421	-0.240269	7.4754e-08	0.000398053	-1.50255	-6.29794	7.70115	FALSE
cg15831664	CTAGE13P	chr6:168289370	0.459656	0.699462	-0.239806	0.00023191	0.0387283	-1.92587	-3.97342	0.503645	TRUE	rs9456022
cg11258982	PAWR	chr12:79636337	0.433989	0.67068	-0.236691	1.17433e-06	0.00206471	-1.62485	-5.5576	5.22616	TRUE	rs113681498
cg22022041	LZTFL1;CCR9	chr3:45886644	0.582943	0.819143	-0.2362	9.5074e-05	0.0246667	-1.5593	-4.25064	1.29674	TRUE	rs41289608
cg14003363	TET2	chr4:105234592	0.692392	0.928298	-0.235905	7.63368e-05	0.0220315	-1.87048	-4.31002	1.49273	TRUE	rs6843141
cg06577400		chr5:56639138	0.303886	0.538876	-0.234991	2.43618e-05	0.0121456	-1.92252	-4.65203	2.51533	FALSE
cg22007216	DCHS2	chr4:154391257	0.545599	0.779157	-0.233559	0.000129734	0.0287316	-2.01505	-4.14782	1.01893	TRUE	rs62331900
cg01079652	IFI44	chr1:78652505	0.422181	0.655567	-0.233385	0.000299116	0.0440767	-1.56881	-3.88698	0.274555	FALSE
cg14756466	TRPS1	chr8:115649841	0.226595	0.457662	-0.231067	2.76625e-10	1.03109e-05	-1.54333	-7.8544	12.6627	TRUE	rs11989722
cg06530638	AC022201.4	chr2:70420768	0.569975	0.800661	-0.230686	1.41027e-05	0.00898337	-1.81168	-4.81278	3.00547	TRUE	rs4852178
cg14991251	ITSN2	chr2:24209992	0.103687	0.334148	-0.230461	2.32104e-05	0.011858	-2.13903	-4.66634	2.55873	FALSE
cg11014960	SEMA5B	chr3:123029284	0.640339	0.870281	-0.229941	3.08937e-06	0.00364407	-1.78085	-5.2516	4.36781	TRUE	rs1444814
cg19125992	TBC1D9B	chr5:179868549	0.656071	0.885792	-0.229721	3.89156e-08	0.000252267	-1.82991	-6.47931	8.28372	TRUE	rs444590
cg16993108	MAD1L1	chr7:1946665	0.451361	0.679295	-0.227934	1.60389e-08	0.000146329	-1.34414	-6.72521	9.07326	TRUE	rs557396572
cg08959193	NPL	chr1:182818448	0.663077	0.890534	-0.227457	7.44053e-07	0.00156246	-1.84936	-5.65541	5.64472	TRUE	rs3748847
cg06957310	ADAP2;AC091177.1	chr17:30956851	0.497265	0.724677	-0.227412	2.22192e-12	3.31279e-07	-1.38115	-9.28109	16.802	FALSE
cg02810829	IL16	chr15:81167931	0.348261	0.574987	-0.226726	7.72092e-09	8.46437e-05	-1.38789	-6.92794	9.72306	FALSE
cg15797903	GSK3B	chr3:119884314	0.678358	0.904551	-0.226193	0.000107506	0.026234	-1.70798	-4.20558	1.18674	TRUE	rs9849889
cg11680857	LCE2D	chr1:152662723	0.580094	0.806043	-0.225949	6.62905e-05	0.0206597	-1.49258	-4.35279	1.61892	TRUE	rs11205062
cg01952989	MAD1L1	chr7:1946698	0.240002	0.463981	-0.22398	4.37903e-09	6.63706e-05	-1.46343	-7.08525	10.2262	TRUE	rs553475116
cg03461641		chr4:26452567	0.491931	0.713754	-0.221822	8.45241e-05	0.0233287	-1.62268	-4.27904	1.40165	FALSE
cg23878260	NCOR2	chr12:124342768	0.621852	0.843645	-0.221794	6.54795e-06	0.00569586	-1.76392	-5.03577	3.69375	TRUE	rs73419849
cg21524061	TLR6;TLR1	chr4:38823929	0.633269	0.853762	-0.220493	7.59534e-05	0.0219889	-1.61588	-4.31155	1.49723	TRUE	rs12650224
cg24752563	CD81	chr11:2389565	0.299979	0.5202	-0.220221	0.00014177	0.0301174	-1.54006	-4.12734	0.942059	TRUE	rs7952267
cg05280794	ABR	chr17:1137441	0.608595	0.825128	-0.216533	1.30402e-06	0.00218945	-1.62721	-5.49695	5.1416	FALSE
cg17552759	CASP4	chr11:104957332	0.590302	0.805409	-0.215106	6.36497e-06	0.00559545	-1.46366	-5.04395	3.71918	TRUE	rs56306630
cg07397757	ZBTB40	chr1:22471404	0.559972	0.774909	-0.214937	1.83704e-05	0.010454	-1.71782	-4.73525	2.76838	FALSE
cg24763059	BFSP2	chr3:133461412	0.553204	0.767313	-0.214109	9.37066e-05	0.0245705	-1.63576	-4.2476	1.30947	TRUE	rs16840448
cg20077028		chr12:51815114	0.243602	0.456578	-0.212976	5.6188e-06	0.00512691	-1.4381	-5.07992	3.83107	FALSE
cg13958067	GPR161	chr1:168089362	0.679741	0.892244	-0.212503	3.5065e-06	0.00391906	-1.64171	-5.21536	4.25416	TRUE	rs275148
cg23384882	RP4-663N10.1	chr1:115282980	0.276717	0.487593	-0.210876	0.000126938	0.0284686	-1.71477	-4.15453	1.03837	FALSE
cg01854994	FANCI	chr15:89260590	0.642386	0.85305	-0.210664	5.61437e-07	0.00135449	-1.58078	-5.73465	5.89712	TRUE	rs11858046
cg14864167	PDE7A	chr8:65838946	0.225798	0.435883	-0.210086	0.000345433	0.0472201	-1.64546	-3.84127	0.146564	FALSE
cg13950578		chr1:152495267	0.138421	0.347818	-0.209397	0.00038259	0.0496775	-1.73049	-3.80869	0.0557973	FALSE
cg05392540	ARFIP1	chr4:152687019	0.623204	0.832318	-0.209113	1.21852e-08	0.000119523	-1.64855	-6.80141	9.31766	FALSE
cg23658987	TNN	chr1:175078647	0.0451785	0.254257	-0.209078	0.000279221	0.0426215	-2.20756	-3.90875	0.335781	FALSE
cg26398228		chr4:33061222	0.438659	0.646902	-0.208242	0.000223581	0.0380448	-1.49385	-3.97867	0.533602	TRUE	rs9990848
cg22445217		chr6:164000043	0.605342	0.813232	-0.20789	2.21569e-07	0.000746826	-1.47329	-6.01392	6.69175	FALSE
cg18638998	SEMA6D;CTD-2050N2.1	chr15:47364622	0.334426	0.541694	-0.207268	1.91861e-07	0.000704572	-1.31249	-6.03536	6.85859	FALSE
cg05715076	RP11-543C4.1	chr14:99609619	0.347671	0.554562	-0.206891	1.8768e-06	0.00270621	-1.3663	-5.39366	4.81498	TRUE	rs573348902
cg18797872	TRIM7;CTC-338M12.5	chr5:181193977	0.627976	0.834558	-0.206581	0.000191833	0.0350765	-1.43666	-4.02656	0.670049	TRUE	rs75186999
cg00102615	NOTCH1	chr9:136500506	0.664496	0.87084	-0.206344	3.33936e-05	0.014332	-1.43172	-4.55849	2.23275	TRUE	rs11574909
cg11742688	ABCB10	chr1:229538493	0.257533	0.463692	-0.20616	5.72479e-07	0.00136785	-1.32245	-5.72918	5.87967	FALSE
cg07970752	MSLN	chr16:767462	0.58255	0.788597	-0.206047	4.65151e-07	0.00120577	-1.42587	-5.8046	6.06182	FALSE
cg16053902	BRD1	chr22:49788257	0.497762	0.703784	-0.206022	7.94393e-06	0.00634631	-1.35634	-4.97986	3.52035	FALSE
cg10835534	MS4A10	chr11:60789417	0.680103	0.885837	-0.205735	1.10755e-05	0.00778921	-1.48957	-4.88332	3.2222	TRUE	rs11230476
cg03689070		chr10:131634581	0.62855	0.833948	-0.205398	0.000173143	0.0332871	-1.5564	-4.0651	0.763974	TRUE	rs11156515
cg06443038		chr9:35904533	0.6264	0.831416	-0.205016	0.000124687	0.0282197	-1.52331	-4.16004	1.05434	TRUE	rs62541883
cg10070864		chr15:57372291	0.477776	0.680971	-0.203195	3.79242e-05	0.0154743	-1.21623	-4.52057	2.11879	FALSE
cg19665696	ADAP1;COX19	chr7:909516	0.130505	0.333647	-0.203142	1.15186e-05	0.00799175	-1.7871	-4.87189	3.18701	FALSE
cg25555787	TREML4	chr6:41228400	0.529668	0.732353	-0.202685	0.000341956	0.0470434	-1.40785	-3.84449	0.155554	FALSE
cg06654270		chr3:40764150	0.656223	0.858443	-0.20222	1.52038e-07	0.000602875	-1.64312	-6.10027	7.06669	TRUE	rs4580520
cg04999756	DSCAML1	chr11:117445828	0.660337	0.861629	-0.201292	0.000122377	0.0279331	-1.4783	-4.16579	1.07104	TRUE	rs17120765
cg26095158	LYPLAL1-AS1	chr1:219121126	0.214646	0.415204	-0.200558	9.28296e-05	0.0244445	-1.51532	-4.25047	1.31788	FALSE
cg03020379	PTGER1	chr19:14476166	0.572605	0.772993	-0.200389	0.000173808	0.0333256	-1.61892	-4.05729	0.758007	TRUE	rs11882452
cg18628853		chr19:43696659	0.489473	0.689229	-0.199756	0.000307142	0.0446198	-1.56697	-3.87859	0.251007	TRUE	rs59684608
cg04089440		chr18:67499093	0.678064	0.87697	-0.198906	0.000175701	0.0334819	-1.47304	-4.05392	0.748348	TRUE	rs73454532
cg22561794	BTNL8;Y_RNA	chr5:180908742	0.682834	0.880959	-0.198125	9.49005e-05	0.0246667	-1.37544	-4.24374	1.29816	TRUE	rs112784813
cg04773618	SLC38A7	chr16:58674958	0.561195	0.759099	-0.197904	2.4283e-07	0.000787061	-1.23243	-5.96955	6.64777	FALSE
cg13046221	RIMBP2	chr12:130571355	0.228227	0.425367	-0.19714	3.46851e-05	0.0147132	-1.64675	-4.54719	2.19876	FALSE
cg12894711	BLVRA	chr7:43782349	0.125837	0.322846	-0.197009	3.85105e-05	0.015611	-1.81059	-4.51599	2.10505	FALSE
cg16810724	KCNC4-AS1	chr1:110209536	0.464553	0.661157	-0.196605	2.9966e-07	0.000923099	-1.18829	-5.91073	6.45952	FALSE
cg13680178	ZNF613;ZNF577	chr19:51884029	0.637785	0.834197	-0.196412	0.000346365	0.0473107	-1.34564	-3.84041	0.144171	TRUE	rs10423838
cg03018942		chr16:65975091	0.633438	0.828995	-0.195557	9.37714e-05	0.0245705	-1.4427	-4.24739	1.30885	TRUE	rs62036762
cg11923296	WWTR1-AS1;WWTR1	chr3:149656497	0.658038	0.853255	-0.195217	6.38976e-05	0.0202623	-1.42426	-4.3639	1.65181	TRUE	rs75647513
cg16950711		chr5:127608419	0.606312	0.80075	-0.194437	0.000248476	0.0400851	-1.39649	-3.94552	0.439597	TRUE	rs3906535
cg27157590		chr10:69214328	0.658991	0.850659	-0.191668	5.70481e-07	0.00136746	-1.48151	-5.73016	5.8828	FALSE
cg24444035	TENM2;CTB-178M22.2	chr5:168233608	0.405085	0.59646	-0.191375	2.08733e-05	0.0111946	-1.25179	-4.69765	2.65387	FALSE
cg27509823	RC3H1	chr1:173961044	0.483039	0.673051	-0.190012	3.56998e-05	0.0149429	-1.12979	-4.5386	2.17293	FALSE
cg11244641		chr2:240403607	0.444398	0.634143	-0.189745	6.46827e-05	0.0203458	-1.22166	-4.36021	1.64089	FALSE
cg15679892		chr7:1227420	0.49475	0.684184	-0.189433	6.02231e-07	0.00139543	-1.08302	-5.71493	5.83426	FALSE
cg25794455	SLC6A7	chr5:150216018	0.493422	0.682076	-0.188654	0.000248101	0.0400387	-1.1449	-3.94599	0.440941	FALSE
cg09419670	PSMD5;PSMD5-AS1	chr9:120843387	0.135636	0.322674	-0.187038	1.40071e-06	0.00227991	-1.78391	-5.47669	5.07745	FALSE
cg01052274	ZCCHC14	chr16:87416482	0.696228	0.882992	-0.186764	1.67902e-05	0.0099576	-1.4187	-4.76167	2.84904	TRUE	rs60003450
cg10289460	TESC	chr12:117054117	0.460697	0.647441	-0.186744	5.75163e-05	0.019133	-1.39254	-4.39566	1.74595	TRUE	rs55969361
cg27010141	PACSIN2	chr22:42863562	0.15513	0.340981	-0.185851	7.68326e-09	8.46437e-05	-1.51786	-6.92929	9.7274	FALSE
cg01796338	RP4-594I10.3	chr1:24542101	0.71601	0.9012	-0.18519	0.000104154	0.025787	-1.40934	-4.21528	1.21503	TRUE	rs72884445
cg00452882	RLTPR	chr16:67653215	0.579944	0.764918	-0.184974	1.51306e-07	0.000602875	-1.36732	-6.10161	7.071	FALSE
cg11016221	PTGES	chr9:129743367	0.562684	0.747572	-0.184888	0.000366268	0.0486537	-1.28342	-3.82261	0.0945249	FALSE
cg10207179	RP11-505K9.4;MLYCD	chr16:83908764	0.574636	0.759109	-0.184472	4.88946e-05	0.0175747	-1.23669	-4.44451	1.89129	TRUE	rs28625030
cg11946339	MROH2A	chr2:233777510	0.600367	0.783882	-0.183515	0.000244635	0.03981	-1.23368	-3.95042	0.453467	TRUE	rs7578153
cg00923506	TMEM132B	chr12:125440540	0.369657	0.552737	-0.18308	0.000292108	0.0435172	-1.50852	-3.89448	0.29564	TRUE	rs7954425
cg13306870	CBX7	chr22:39131577	0.0337799	0.216675	-0.182895	1.05684e-10	4.63443e-06	-2.85468	-8.12439	13.5057	TRUE	rs79502
cg12347085	GABRR2	chr6:89270668	0.638934	0.821523	-0.18259	3.89207e-05	0.0156963	-1.18907	-4.51283	2.09556	TRUE	rs282120
cg08979191	SEPT8	chr5:132778041	0.560734	0.743211	-0.182477	4.25698e-06	0.00438143	-1.22406	-5.17238	4.08155	FALSE
cg11715858		chr7:1227591	0.438899	0.620914	-0.182015	4.47788e-06	0.00452325	-1.00706	-5.14523	4.03474	FALSE
cg21717724	PSMD5;PSMD5-AS1	chr9:120842235	0.585749	0.76766	-0.181911	5.27772e-06	0.00494274	-1.27595	-5.09796	3.88726	FALSE
cg11657323	CCDC88B	chr11:64348777	0.567982	0.749715	-0.181734	3.7055e-09	5.87737e-05	-1.20319	-7.1316	10.3742	FALSE
cg08767838		chr20:63578288	0.504237	0.685743	-0.181506	7.91486e-06	0.00634631	-1.22991	-4.98092	3.52364	FALSE
cg26204448	MAD1L1	chr7:1922575	0.504788	0.686053	-0.181264	4.43516e-05	0.0168026	-1.06833	-4.47376	1.9786	TRUE	rs141400847
cg07234876	ERICH1	chr8:650038	0.625687	0.806932	-0.181245	0.000333126	0.0464965	-1.74018	-3.85281	0.178807	FALSE
cg18657988	FOXN3	chr14:89338102	0.318655	0.499797	-0.181142	1.81467e-08	0.000155247	-1.15096	-6.69097	8.96339	FALSE
cg16435580	RP11-513O17.2	chr8:57219669	0.604658	0.785675	-0.181017	3.54143e-05	0.0148798	-1.25691	-4.541	2.18012	TRUE	rs7827014
cg22772380	AC073343.13;ZNF12	chr7:6707405	0.273748	0.454492	-0.180744	1.39056e-07	0.000573506	-1.1288	-6.12515	7.1465	FALSE
cg25817165	CNDP2	chr18:74499977	0.406131	0.586769	-0.180637	0.000172084	0.0332085	-1.22638	-4.06039	0.766898	FALSE
cg06362710	TOX	chr8:58856696	0.390676	0.570834	-0.180158	2.69035e-06	0.00336016	-1.08675	-5.2911	4.4919	FALSE
cg17713488	COL5A3	chr19:9967258	0.389881	0.570033	-0.180152	0.000281514	0.0428387	-1.18494	-3.90616	0.328502	FALSE
cg05523603		chr22:50534671	0.298441	0.47691	-0.178469	0.000129644	0.0287316	-1.09277	-4.14803	1.01954	FALSE
cg17322118	BCL10;RP11-131L23.1	chr1:85278048	0.222559	0.400407	-0.177849	1.06263e-06	0.00193683	-1.13727	-5.55486	5.32518	FALSE
cg22999620	ESPNL	chr2:238104189	0.69175	0.869407	-0.177657	1.1039e-07	0.000504867	-1.54509	-6.18947	7.35288	TRUE	rs11896544
cg04172213		chr13:112618562	0.517014	0.694493	-0.177479	4.21085e-06	0.004372	-1.12031	-5.16288	4.08991	TRUE	rs7323548
cg13479685	MICAL1	chr6:109446628	0.594236	0.771657	-0.177421	0.000246536	0.0399404	-1.21911	-3.94799	0.446576	FALSE
cg19800640	SYCE3	chr22:50552238	0.655753	0.832228	-0.176475	0.000204986	0.0363925	-1.2033	-4.00586	0.610952	TRUE	rs6520149
cg15757806	RBMS3	chr3:29758722	0.267819	0.444251	-0.176431	1.53991e-05	0.00944054	-1.40309	-4.78703	2.92659	FALSE
cg05382510	ADAP2;AC091177.1	chr17:30957029	0.205727	0.382148	-0.17642	5.27168e-12	4.91239e-07	-1.30186	-8.97622	16.1095	FALSE
cg23321477	RP11-611E13.2	chr12:69966922	0.70366	0.879324	-0.175663	5.70504e-05	0.019046	-1.21358	-4.39811	1.75322	TRUE	rs60207252
cg03101980	DAPK1	chr9:87647318	0.727054	0.901382	-0.174329	8.91662e-06	0.006744	-1.58375	-4.95764	3.41813	TRUE	rs12343465
cg19675496	PINX1;CTD-2135J3.4	chr8:10806316	0.410339	0.584627	-0.174288	2.24405e-07	0.000746826	-1.06713	-5.9916	6.71839	FALSE
cg03958093		chr20:45084664	0.714907	0.88908	-0.174173	4.38506e-05	0.0167553	-1.3	-4.47716	1.98877	TRUE	rs6103997
cg17371064		chr10:3421983	0.424297	0.596905	-0.172608	5.74757e-08	0.000337377	-1.12713	-6.371	7.93581	TRUE	rs561588715
cg08800326		chr16:13839728	0.645719	0.817592	-0.171873	1.68205e-05	0.00996766	-1.15291	-4.76114	2.84742	TRUE	rs28533707
cg21934190		chr8:141353059	0.567206	0.738601	-0.171395	1.21422e-05	0.0082438	-1.03707	-4.85651	3.13972	FALSE
cg00510320	RLTPR	chr16:67653039	0.411174	0.582335	-0.171161	7.28788e-07	0.00154345	-1.01883	-5.66125	5.6633	FALSE
cg15780967	PPP2R5E	chr14:63467305	0.614092	0.785078	-0.170986	6.02741e-07	0.00139543	-1.24438	-5.71469	5.8335	FALSE
cg05886698	PTCHD1-AS;DDX53	chrX:22999992	0.708595	0.878252	-0.169657	3.02727e-06	0.00362408	-1.54442	-5.27067	4.37246	TRUE	rs113939667
cg04136259	MAFK	chr7:1541885	0.656975	0.826107	-0.169132	7.95924e-05	0.0225178	-1.4183	-4.30506	1.45648	FALSE
cg14104898		chr14:100635407	0.678874	0.847938	-0.169064	0.000218795	0.0376185	-1.29624	-3.98546	0.552875	TRUE	rs11850150
cg00549601		chr12:51815087	0.479134	0.646779	-0.167646	1.67833e-05	0.0099576	-1.01541	-4.76179	2.8494	FALSE
cg26446133	CNDP2	chr18:74499951	0.310263	0.477696	-0.167434	4.02503e-06	0.00424409	-1.17216	-5.17584	4.13041	FALSE
cg03459860		chr2:75897404	0.465139	0.632529	-0.167389	0.000387037	0.0499417	-0.940479	-3.805	0.0455335	TRUE	rs182074348
cg12206695	RFX2	chr19:6045251	0.719561	0.886892	-0.167332	3.80385e-05	0.0154786	-1.22714	-4.51968	2.1161	TRUE	rs28421503
cg20433858	OR2X1P;OR2L13;CLK3P2	chr1:247937706	0.173822	0.340903	-0.167081	3.23729e-05	0.0141461	-1.46347	-4.56773	2.26056	FALSE
cg07456878	CCDC110;RP11-279O9.4	chr4:185470603	0.189345	0.355038	-0.165693	3.06477e-06	0.00362654	-1.81889	-5.25388	4.37498	TRUE	rs28715304
cg07320380		chr11:123308461	0.177416	0.342728	-0.165312	4.48823e-05	0.0169075	-1.34063	-4.4702	1.96795	FALSE
cg20821713	C7orf50	chr7:1015963	0.48381	0.648952	-0.165142	0.00017497	0.0334384	-0.951187	-4.05522	0.752066	FALSE
cg17099656	CERK	chr22:46739273	0.102927	0.268047	-0.16512	1.19217e-05	0.00815353	-1.58049	-4.86186	3.15616	FALSE
cg01199931	RRP1B	chr21:43662230	0.756223	0.920736	-0.164513	6.21568e-05	0.0199726	-1.34449	-4.37225	1.67652	TRUE	rs9984711
cg14197632	MAN1B1	chr9:137090169	0.713193	0.877176	-0.163983	0.000207037	0.0365651	-1.25899	-4.00274	0.60208	TRUE	rs73668390
cg10466631	RP11-6L6.2	chr4:146223499	0.666802	0.830769	-0.163967	9.56048e-05	0.0247273	-1.19802	-4.24148	1.29155	TRUE	rs17021253
cg25814293	MAD1L1;AC110781.3	chr7:1843614	0.42957	0.59295	-0.16338	0.000233306	0.0388063	-0.951865	-3.96532	0.495684	FALSE
cg15930703	DOCK10	chr2:224910424	0.234581	0.397674	-0.163093	0.000343094	0.0471116	-1.19736	-3.84343	0.152601	FALSE
cg02073796	FOXN3	chr14:89343649	0.573853	0.736794	-0.162941	0.000107045	0.0261999	-1.01188	-4.20689	1.19058	FALSE
cg12789884		chr3:175836648	0.496584	0.659425	-0.162842	4.82374e-07	0.00123573	-1.00419	-5.77729	6.03312	FALSE
cg10321395		chr11:1113894	0.5064	0.668975	-0.162575	0.000314761	0.0451974	-0.996327	-3.87082	0.229221	TRUE	rs7941018
cg21779122		chr16:84815477	0.0854953	0.248044	-0.162549	4.60217e-06	0.00459099	-1.72854	-5.13736	4.01017	FALSE
cg21150839		chr20:63578280	0.668307	0.8308	-0.162493	7.30267e-06	0.00605932	-1.28771	-5.00423	3.59587	FALSE
cg08884363	STAC2	chr17:39221729	0.534794	0.696963	-0.162169	1.45843e-05	0.00919818	-0.987962	-4.80295	2.97535	TRUE	rs111748360
cg04915160	Y_RNA;OSBPL10	chr3:32045743	0.355631	0.517674	-0.162044	2.64475e-06	0.00332479	-1.00782	-5.29598	4.50724	FALSE
cg25037777	AC004840.8	chr7:2387311	0.654707	0.816598	-0.16189	0.000171893	0.0331963	-1.16503	-4.06074	0.767885	TRUE	rs12538927
cg01427815	UCK2	chr1:165842746	0.19114	0.352887	-0.161747	1.92758e-05	0.010788	-1.26889	-4.7211	2.72525	FALSE
cg15020926	ADCY3	chr2:24874221	0.183126	0.344719	-0.161593	6.353e-05	0.0202394	-1.32027	-4.36565	1.65697	FALSE
cg21184340	KIAA0513	chr16:85050812	0.254867	0.416209	-0.161342	3.27317e-06	0.00377137	-1.11384	-5.23507	4.31595	FALSE
cg13219063	OPCML	chr11:132472846	0.627059	0.788321	-0.161262	1.69999e-05	0.0100196	-1.22214	-4.75803	2.83791	TRUE	rs79864114
cg04799421		chr1:40124704	0.720372	0.881584	-0.161212	2.824e-05	0.0131983	-1.23468	-4.60829	2.38294	TRUE	rs61779054
cg13221221	KCNMA1	chr10:77441113	0.719916	0.880218	-0.160302	0.000137363	0.0296922	-1.25115	-4.1302	0.967923	TRUE	rs113469993
cg04507446	TMEM8A	chr16:372156	0.775474	0.935338	-0.159864	7.5078e-06	0.00617078	-1.59868	-4.99621	3.57101	TRUE	rs113865847
cg07107105	SCIMP;RP11-333E1.1	chr17:5221665	0.0961115	0.255716	-0.159604	2.06126e-07	0.000735226	-1.874	-6.01533	6.79442	FALSE
cg21489391	GALNT9;RP13-895J2.6	chr12:132282854	0.574371	0.733569	-0.159197	7.67373e-05	0.0221043	-1.1105	-4.30843	1.48805	TRUE	rs60487187
cg09434603	SLC9A3	chr5:499436	0.410638	0.569	-0.158362	7.76228e-05	0.0222156	-1.013	-4.30495	1.47779	TRUE	rs73042941
cg01426195		chr3:38986977	0.653124	0.811258	-0.158134	1.38382e-05	0.00890082	-1.30406	-4.81832	3.02245	FALSE
cg14244493		chr9:134623998	0.656162	0.81411	-0.157948	1.38996e-06	0.00226737	-1.11267	-5.47888	5.08435	TRUE	rs12342979
cg07770360	SEC14L5	chr16:4989470	0.632864	0.789834	-0.156971	0.000156435	0.0316984	-0.959756	-4.08998	0.851925	TRUE	rs60871257
cg08365591		chr4:1603070	0.55385	0.710441	-0.156591	3.42028e-08	0.000236087	-1.00221	-6.51514	8.39881	TRUE	rs10007990
cg08944170	OR2L13;CLK3P2	chr1:247937311	0.0924213	0.248704	-0.156282	0.000148895	0.0309258	-2.12689	-4.10528	0.895991	FALSE
cg05122437	MTUS2;MTUS2-AS1	chr13:29480954	0.462102	0.617346	-0.155245	0.000212023	0.03699	-0.995152	-3.9953	0.580881	FALSE
cg02587993	RP11-796E2.4	chr12:92149407	0.724981	0.879955	-0.154975	0.000218818	0.0376185	-1.2285	-3.98542	0.552782	TRUE	rs709225
cg14157578		chr9:108002685	0.347216	0.502112	-0.154896	3.61028e-05	0.0150179	-1.07261	-4.53526	2.16288	FALSE
cg21909434		chr21:39119253	0.756644	0.911408	-0.154764	9.73391e-06	0.00718148	-1.30524	-4.92089	3.33803	FALSE
cg19958890	SNTN	chr3:63651881	0.640991	0.795409	-0.154418	8.03554e-06	0.00637669	-0.997836	-4.97654	3.51006	TRUE	rs17069191
cg03749081		chr1:156576463	0.663557	0.816481	-0.152924	8.95943e-05	0.024001	-1.06556	-4.26129	1.34958	TRUE	rs72998636
cg16844425		chr20:44883501	0.75169	0.904422	-0.152732	2.66884e-05	0.0128857	-1.31078	-4.62504	2.43358	TRUE	rs61042705
cg12389611		chr11:46330355	0.624171	0.776596	-0.152426	0.000313731	0.0451488	-0.884097	-3.87186	0.232134	FALSE
cg12936768	TGFB1	chr19:41331840	0.619718	0.771695	-0.151976	0.000162108	0.0321488	-0.96326	-4.07894	0.820154	TRUE	rs747857
cg01177190	GRB10	chr7:50714893	0.34445	0.496374	-0.151925	1.8272e-06	0.00269197	-0.965767	-5.40127	4.83901	TRUE	rs142630064
cg14847351		chr6:16093249	0.104317	0.255865	-0.151547	4.02114e-06	0.00424409	-1.40264	-5.17611	4.13128	FALSE
cg14350662	LINC00371	chr13:51084088	0.702845	0.854178	-0.151333	4.28459e-06	0.00438143	-1.07599	-5.1579	4.07433	TRUE	rs75387600
cg01329559	SNX31	chr8:100664771	0.340528	0.491826	-0.151298	2.91869e-06	0.00353791	-0.942401	-5.26784	4.41881	FALSE
cg12114963	WNT9A	chr1:227934660	0.478686	0.62939	-0.150704	6.48744e-07	0.00144352	-0.944092	-5.694	5.76758	FALSE
cg09516805	RCBTB2;RP11-165D7.5	chr13:48533427	0.361081	0.511311	-0.150229	1.65475e-08	0.000148624	-0.856596	-6.71656	9.04548	FALSE
cg20315590	HMCN1	chr1:186033908	0.144898	0.294793	-0.149895	0.00017388	0.0333309	-1.3133	-4.05716	0.757637	FALSE
cg03752537	GRIK4	chr11:120807890	0.514692	0.6642	-0.149508	2.06843e-05	0.0111649	-1.00519	-4.70033	2.66202	TRUE	rs4278523
cg00935108	MPG	chr16:79562	0.476821	0.625963	-0.149141	2.27492e-05	0.0116959	-0.886539	-4.67227	2.57672	FALSE
cg23538648	ZC3H12C	chr11:110095047	0.348182	0.496754	-0.148572	5.65815e-05	0.0189792	-0.9465	-4.40883	1.76239	FALSE
cg14827090	WDR25	chr14:100525086	0.581735	0.730106	-0.148371	3.46366e-06	0.00388282	-0.9606	-5.21888	4.26519	FALSE
cg11812662	INADL	chr1:62142204	0.463124	0.611377	-0.148253	0.000168135	0.0327774	-0.903155	-4.06761	0.787598	TRUE	rs114207603
cg13706434	SH3GL2	chr9:17612105	0.601637	0.749475	-0.147837	5.28389e-05	0.0183093	-0.94378	-4.4212	1.82185	FALSE
cg12091331	PLAT	chr8:42207795	0.328887	0.47618	-0.147292	7.55704e-05	0.0219699	-0.885172	-4.31308	1.50175	FALSE
cg04529973	SUN2	chr22:38749478	0.707798	0.855044	-0.147246	0.000256689	0.0408134	-0.948157	-3.93528	0.410652	TRUE	rs61486715
cg12801863	PRB3	chr12:11270085	0.763768	0.910905	-0.147137	2.97916e-05	0.0135751	-1.27322	-4.59242	2.33501	TRUE	rs12298000
cg11255439		chr3:148643747	0.24659	0.393592	-0.147002	1.24612e-05	0.00835393	-1.06397	-4.84894	3.11645	FALSE
cg10739948		chr8:141074153	0.650654	0.797319	-0.146665	2.07568e-07	0.000736843	-1.12664	-6.0323	6.78891	FALSE
cg13110775	PDZD2	chr5:32027948	0.186896	0.332523	-0.145628	6.74273e-05	0.020897	-1.10142	-4.34764	1.60372	FALSE
cg03605761	AC004156.3;RNF126	chr19:663972	0.555923	0.700812	-0.144889	5.0307e-05	0.017886	-0.960787	-4.43596	1.8658	FALSE
cg03678595	SPTLC2	chr14:77557511	0.693811	0.838653	-0.144842	1.18188e-06	0.0020731	-1.13884	-5.52479	5.2298	FALSE
cg17330251	PON1	chr7:95324643	0.453931	0.598638	-0.144707	0.000278588	0.0425925	-0.807927	-3.90946	0.337799	FALSE
cg19008148	RP11-662M24.1;RP11-662M24.2;RIMBP2	chr12:130663931	0.684032	0.828623	-0.144591	6.08369e-06	0.00539592	-1.33368	-5.057	3.75974	FALSE
cg14944696		chr3:115436838	0.311352	0.455588	-0.144236	7.82645e-07	0.00162068	-0.855115	-5.64116	5.59939	FALSE
cg02827175	MAD1L1	chr7:1946609	0.26922	0.413265	-0.144044	7.24966e-07	0.00153973	-0.939042	-5.66273	5.66801	FALSE
cg02571042	PRMT8	chr12:3379929	0.673363	0.817393	-0.144031	0.00037221	0.0490931	-1.19065	-3.81747	0.0802289	TRUE	rs77385430
cg00615835	HP09025	chr17:79711976	0.733606	0.877376	-0.14377	8.04586e-06	0.00637669	-1.26822	-4.97617	3.50891	TRUE	rs112746374
cg02852791	WDR90;MSLN	chr16:660673	0.121829	0.265564	-0.143735	5.66062e-05	0.0189792	-1.69043	-4.40047	1.76022	FALSE
cg00481035	YWHAQ;Y_RNA	chr2:9614744	0.410892	0.554218	-0.143326	0.000126893	0.0284671	-0.848768	-4.15464	1.03869	FALSE
cg16347769	CTC-347C20.2	chr5:72660197	0.765025	0.908195	-0.14317	1.56231e-06	0.00244106	-1.35278	-5.44574	4.97951	TRUE	rs111757216
cg06176944	APITD1-CORT;APITD1	chr1:10435394	0.73945	0.882605	-0.143155	0.000100036	0.0252795	-1.07708	-4.22763	1.25107	TRUE	rs55967530
cg17521450	ZDHHC20;ZDHHC20-IT1	chr13:21377873	0.610971	0.753769	-0.142799	0.0002183	0.0376012	-1.02593	-3.98616	0.55489	FALSE
cg09482050	RLTPR	chr16:67652928	0.373818	0.516569	-0.142751	2.31776e-06	0.00305416	-0.840536	-5.33361	4.62565	FALSE
cg07123865	GPHN	chr14:66624328	0.247276	0.388347	-0.141071	2.46729e-05	0.0122051	-1.12232	-4.64828	2.50396	TRUE	rs8013247
cg13549940	ACOT7	chr1:6329992	0.294851	0.43589	-0.141039	0.000100716	0.0253615	-0.929978	-4.22555	1.24501	FALSE
cg08926253	IRF7	chr11:614760	0.273851	0.414807	-0.140956	0.000250972	0.0403132	-0.953022	-3.94237	0.430701	TRUE	rs552179555
cg09350362	RARA	chr17:40344721	0.42092	0.561846	-0.140927	2.81562e-05	0.0131983	-0.818334	-4.60917	2.3856	FALSE
cg11670269		chr6:37620828	0.131503	0.272222	-0.140719	0.000270669	0.0419365	-1.27682	-3.91857	0.363459	FALSE
cg12751127		chr8:42215486	0.267263	0.407925	-0.140661	3.36381e-05	0.0143952	-0.898419	-4.55632	2.22622	TRUE	rs149545644
cg24425628	NF1;OMG	chr17:31298607	0.680541	0.820954	-0.140414	1.86223e-06	0.0027047	-1.11006	-5.39588	4.82197	FALSE
cg08527195		chr1:161472906	0.407587	0.547541	-0.139955	3.2694e-07	0.000974904	-0.803214	-5.88634	6.3815	FALSE
cg25165199	RCBTB2;RP11-165D7.5	chr13:48533556	0.484422	0.623941	-0.139519	1.21027e-10	5.01236e-06	-0.771514	-8.08627	13.3871	FALSE
cg06050235	NUDT6	chr4:122899816	0.762174	0.90164	-0.139466	0.000144191	0.0303774	-1.16167	-4.11521	0.924632	TRUE	rs45517740
cg01062318	PXDNL	chr8:51769807	0.729668	0.868843	-0.139175	2.16561e-05	0.0114093	-1.17568	-4.6868	2.62086	TRUE	rs7008721
cg04217177	ESRRG	chr1:217133357	0.51531	0.652806	-0.137497	4.92882e-06	0.00473188	-0.843143	-5.11765	3.94864	FALSE
cg08151651	COL4A1	chr13:110163507	0.374331	0.511766	-0.137435	1.08365e-05	0.00769368	-0.848585	-4.88967	3.24177	FALSE
cg00408876	TPST2	chr22:26540179	0.745426	0.882682	-0.137256	2.83524e-05	0.0132266	-1.14768	-4.60711	2.37938	TRUE	rs5997101
cg14306058	EPB41L4B	chr9:109316299	0.68849	0.825721	-0.137231	1.58007e-05	0.00959987	-1.10111	-4.77949	2.90351	FALSE
cg03549146	WWP2;MIR140	chr16:69932998	0.115882	0.252966	-0.137084	0.000115343	0.027115	-1.4809	-4.18399	1.1239	FALSE
cg26402169	MAD1L1;AC110781.3	chr7:1843502	0.635202	0.771779	-0.136577	3.94453e-05	0.015801	-1.00015	-4.50883	2.08357	FALSE
cg11134054	CHADL	chr22:41240912	0.702196	0.838607	-0.13641	8.06132e-05	0.0227096	-1.09544	-4.29346	1.444	TRUE	rs6002293
cg16989719		chr2:237483466	0.539748	0.676139	-0.136391	0.000126526	0.0284325	-0.87701	-4.15553	1.04127	FALSE
cg23703759		chr8:6777803	0.356833	0.493143	-0.13631	6.94089e-05	0.0211974	-0.824939	-4.33887	1.57781	FALSE
cg27636669	TTC6	chr14:37986084	0.118708	0.254756	-0.136047	1.22872e-05	0.00831202	-1.34533	-4.85305	3.12907	FALSE
cg18523915		chr2:85501467	0.0654644	0.201488	-0.136023	0.000149386	0.0309755	-1.57141	-4.10426	0.893053	FALSE
cg18993778	HIPK2	chr7:139629238	0.695944	0.831898	-0.135955	0.000242922	0.0396698	-0.972315	-3.95263	0.459724	FALSE
cg03550951	RGS7	chr1:240947947	0.433477	0.569255	-0.135778	4.176e-06	0.00434792	-0.775212	-5.16527	4.09737	FALSE
cg08240913	GFRA1	chr10:116209511	0.174558	0.310283	-0.135725	1.28893e-05	0.00849571	-1.01718	-4.83908	3.08616	FALSE
cg11300354		chr7:41829441	0.783046	0.918706	-0.135661	1.23865e-05	0.0083338	-1.26867	-4.8507	3.12185	TRUE	rs17171954
cg02025944	ANTXR2	chr4:80077766	0.415001	0.550249	-0.135247	5.1566e-05	0.0180674	-0.729836	-4.42853	1.84368	FALSE
cg26466274	AC079305.11	chr2:177000207	0.248489	0.383472	-0.134983	4.88614e-05	0.0175712	-1.13475	-4.44472	1.8919	TRUE	rs6433631
cg01419035	MLC1	chr22:50061150	0.234438	0.369414	-0.134976	0.000166977	0.0326884	-0.978168	-4.06975	0.79376	TRUE	rs114598884
cg07604616	GNMT	chr6:42959765	0.645791	0.78065	-0.134859	0.000161099	0.0320819	-1.05065	-4.08087	0.825719	FALSE
cg00784161	MLPH	chr2:237497788	0.584372	0.719021	-0.134649	6.05867e-09	7.86852e-05	-0.860577	-6.99518	9.93825	FALSE
cg19481029	FMNL1	chr17:45237218	0.432806	0.56716	-0.134354	1.41045e-05	0.00898337	-0.799049	-4.81274	3.00535	TRUE	rs182815218
cg07177285	PRKCA	chr17:66462346	0.70881	0.842567	-0.133757	1.29325e-05	0.00851669	-0.968302	-4.8381	3.08316	TRUE	rs73996214
cg24449463	DCAF6;GCSHP5	chr1:168056313	0.409433	0.542608	-0.133176	0.000366081	0.0486537	-0.780949	-3.82277	0.094979	FALSE
cg01872032	CTC-529L17.1	chr5:92669206	0.612418	0.745564	-0.133146	3.9549e-05	0.015834	-0.923201	-4.50805	2.08122	FALSE
cg02601475	CTC-441N14.4	chr5:122182576	0.168169	0.30083	-0.132661	2.26413e-05	0.0116797	-1.05279	-4.67367	2.58098	FALSE
cg01786048	ESPNL	chr2:238127322	0.164854	0.297153	-0.132299	0.00027057	0.0419365	-1.09091	-3.91868	0.363782	FALSE
cg26760502		chr14:105027462	0.640401	0.771787	-0.131385	0.00019715	0.0356398	-0.819056	-4.01803	0.645684	FALSE
cg03258567		chr10:112141569	0.248511	0.379753	-0.131242	2.2461e-06	0.00301075	-0.867881	-5.34256	4.65383	TRUE	rs74156580
cg21191514	TH	chr11:2166690	0.306678	0.437865	-0.131187	6.66884e-07	0.00146321	-0.816856	-5.68624	5.74287	FALSE
cg09358700	EIF4EBP3;ANKHD1-EIF4EBP3;SRA1	chr5:140549237	0.759697	0.890548	-0.130851	8.49764e-06	0.00653072	-1.10109	-4.96033	3.45989	TRUE	rs801461
cg09840720	KB-1507C5.2;AZIN1	chr8:102895024	0.669806	0.800534	-0.130728	1.26665e-05	0.00841759	-0.852549	-4.84417	3.1018	TRUE	rs6994115
cg22450933		chr1:200413996	0.306149	0.436358	-0.130209	0.000275944	0.0423446	-0.748524	-3.91247	0.346282	FALSE
cg12932613		chr15:52794432	0.59223	0.722397	-0.130167	8.433e-06	0.00650788	-0.740148	-4.96254	3.46674	FALSE
cg09243507	RP11-420N3.3;RBFOX1	chr16:6590878	0.594038	0.723984	-0.129946	9.59272e-07	0.00184784	-0.908961	-5.58376	5.41694	TRUE	rs74005194
cg07283582	CEP112	chr17:65774634	0.462994	0.592824	-0.12983	8.78724e-09	9.37338e-05	-0.798271	-6.89206	9.60817	FALSE
cg01972924		chr2:172329878	0.0555708	0.18442	-0.128849	2.60728e-05	0.012697	-1.59497	-4.63195	2.4545	FALSE
cg27147846	WWOX	chr16:78539273	0.32356	0.4524	-0.128839	2.84206e-07	0.000886481	-0.813472	-5.92555	6.50692	FALSE
cg13488542	MPHOSPH6	chr16:82152711	0.654373	0.782682	-0.128309	2.05776e-05	0.0111402	-0.94225	-4.70186	2.66666	FALSE
cg16915863	RP11-834C11.4	chr12:54129509	0.703854	0.83174	-0.127886	6.58303e-05	0.0205959	-1.10823	-4.35489	1.62516	FALSE
cg15877911		chrX:153853744	0.736522	0.86427	-0.127749	1.06648e-05	0.00760072	-0.98537	-4.89432	3.2561	TRUE	rs6571299
cg23128967	C10orf12	chr10:96981115	0.762681	0.889948	-0.127267	0.000194981	0.0354176	-0.921798	-4.02148	0.65554	TRUE	rs114538392
cg22660197	MCC	chr5:113265707	0.752566	0.878625	-0.126059	2.13775e-05	0.0113589	-1.18244	-4.69062	2.63247	TRUE	rs28494592
cg08896939	RNF135;RP11-848P1.2	chr17:30970361	0.0970792	0.222908	-0.125829	1.02074e-06	0.00190166	-1.57956	-5.56622	5.36125	FALSE
cg21222767	DNAH9	chr17:11628387	0.445788	0.571587	-0.125798	0.000125522	0.0283471	-0.808198	-4.15799	1.04839	FALSE
cg22016995	IRF7	chr11:614786	0.787021	0.912549	-0.125528	5.11385e-05	0.0179908	-1.50562	-4.43104	1.85113	FALSE
cg08092858	LINC00502	chr10:91046355	0.668876	0.794401	-0.125525	0.000208438	0.0366672	-0.869218	-4.00063	0.596071	TRUE	rs7914466
cg23902114	IGHV7-81	chr14:106875499	0.196303	0.321503	-0.1252	6.82906e-05	0.0210542	-0.935001	-4.34379	1.59234	FALSE
cg24342013	RB1;PPP1R26P1	chr13:48317407	0.716119	0.841136	-0.125018	4.26136e-07	0.00115518	-1.05146	-5.81208	6.14418	FALSE
cg00855703	GREB1	chr2:11533944	0.109263	0.234258	-0.124996	0.000224647	0.0381392	-1.12849	-3.97718	0.529364	FALSE
cg24630826		chr16:8661218	0.1743	0.29869	-0.12439	0.000148611	0.0308972	-1.13315	-4.10587	0.897695	FALSE
cg26776957	PLEKHB1	chr11:73646137	0.650625	0.774951	-0.124326	1.89785e-05	0.0106827	-0.8068	-4.72567	2.73918	FALSE
cg22829304	KBTBD7;RP11-74J13.8	chr13:41193995	0.317041	0.441258	-0.124216	7.44177e-09	8.46437e-05	-0.75984	-6.93815	9.75575	FALSE
cg11893127	RIMBP2	chr12:130572796	0.526606	0.650714	-0.124108	0.000245572	0.0398668	-0.746713	-3.95536	0.452765	FALSE
cg02524346	ERICH1	chr8:650232	0.765583	0.888767	-0.123183	0.000236796	0.0390976	-1.60424	-3.96685	0.485335	FALSE
cg26727582	ISX-AS1	chr22:35002923	0.784053	0.90689	-0.122837	0.000214811	0.0372497	-0.972155	-3.99121	0.569245	FALSE
cg11237901	IFFO2	chr1:18945633	0.383456	0.506245	-0.122789	0.000203472	0.0362879	-0.667968	-4.00817	0.617558	FALSE
cg19678392	PON1	chr7:95324497	0.604994	0.727588	-0.122594	0.000178702	0.0337689	-0.792594	-4.04865	0.73325	TRUE	rs543016244
cg24787823	UNC5D	chr8:35755780	0.485153	0.607615	-0.122462	0.000184224	0.0342812	-0.724466	-4.03918	0.706119	TRUE	rs61411334
cg19629631	MAD1L1	chr7:2020480	0.623016	0.74416	-0.121144	7.4371e-05	0.0218447	-0.869095	-4.31794	1.51606	FALSE
cg22598610	PRKCA	chr17:66460506	0.68976	0.810437	-0.120677	4.17927e-05	0.0162438	-0.831206	-4.49155	2.03181	TRUE	rs55871928
cg07870233		chr20:50200250	0.401005	0.521536	-0.120531	0.000117644	0.0273974	-0.61708	-4.17792	1.10626	FALSE
cg19360425	PTPRS	chr19:5213196	0.58153	0.701768	-0.120237	0.00016868	0.0328065	-0.77346	-4.0666	0.78471	TRUE	rs11879689
cg00204533	SARDH	chr9:133687141	0.713883	0.833806	-0.119923	0.00022629	0.0383221	-0.861828	-3.9749	0.522874	TRUE	rs113703473
cg08723959	AC128709.2;AC128709.3	chr3:197458498	0.596806	0.716583	-0.119778	5.13044e-05	0.0180237	-0.87389	-4.43006	1.84823	TRUE	rs111515896
cg01235347	RRP1B	chr21:43689276	0.773401	0.893156	-0.119755	0.000160561	0.0320382	-0.974116	-4.08191	0.828702	TRUE	rs73369437
cg04193820	RNF135;RP11-848P1.2	chr17:30970395	0.0733054	0.19267	-0.119364	2.20411e-07	0.000746826	-1.85717	-5.99662	6.73446	FALSE
cg00797779	EXOC7	chr17:76101248	0.726319	0.845555	-0.119236	0.000101136	0.0253647	-0.838508	-4.22428	1.2413	TRUE	rs9895541
cg22602729	CAPN12	chr19:38759728	0.177311	0.296409	-0.119098	2.5378e-05	0.0124629	-0.963743	-4.63995	2.4787	TRUE	rs200112207
cg17172946	RBM20	chr10:110680968	0.565785	0.684864	-0.119079	5.40441e-05	0.0185235	-0.775872	-4.41441	1.80167	FALSE
cg15682279	SNHG14;SNORD115-24	chr15:25213255	0.508838	0.627862	-0.119024	0.000115753	0.0271733	-0.773638	-4.1829	1.12073	TRUE	rs73362148
cg06617418	AMMECR1;RGAG1	chrX:110418884	0.710119	0.828372	-0.118254	8.04425e-05	0.0226971	-0.835672	-4.2941	1.44589	TRUE	rs141495609
cg04131194		chr1:43939594	0.61091	0.728663	-0.117753	3.07742e-05	0.0137308	-0.802376	-4.58278	2.30594	FALSE
cg14381350	STX2	chr12:130826482	0.521516	0.639241	-0.117726	0.000255536	0.0406858	-0.682134	-3.9367	0.414657	FALSE
cg12598037		chr3:66822046	0.702057	0.819603	-0.117546	3.24217e-06	0.00374765	-0.833649	-5.23779	4.32449	FALSE
cg03377528		chr2:20356132	0.196853	0.313599	-0.116747	6.80934e-05	0.0210282	-1.02854	-4.34466	1.59492	FALSE
cg15265733		chr16:85362025	0.711161	0.827875	-0.116715	1.5853e-05	0.00962383	-0.879972	-4.77852	2.90054	FALSE
cg02947450		chr10:22477931	0.708088	0.824785	-0.116697	5.51016e-07	0.00134679	-1.00617	-5.73992	5.91391	FALSE
cg21075678		chr7:137872417	0.637577	0.753132	-0.115555	8.56323e-05	0.0235127	-0.800757	-4.27508	1.39	TRUE	rs533427541
cg02359766	KIF28P;LINC01341	chr1:246788344	0.770777	0.88633	-0.115553	8.42897e-06	0.00650788	-1.01296	-4.96268	3.46717	FALSE
cg13283845		chr8:143285094	0.548665	0.66411	-0.115445	2.63442e-06	0.00332301	-0.771348	-5.2971	4.51075	FALSE
cg12080831	GLI2	chr2:120939851	0.276573	0.39193	-0.115358	5.7227e-06	0.00517736	-0.77847	-5.07464	3.81463	FALSE
cg05033939	MYBBP1A	chr17:4545028	0.778738	0.893848	-0.11511	2.14229e-05	0.0113667	-1.02948	-4.68999	2.63057	TRUE	rs9910964
cg01201279	LEKR1	chr3:156825681	0.557922	0.673009	-0.115087	0.000365829	0.0486537	-0.605803	-3.82299	0.095591	FALSE
cg14623316	SRGAP3	chr3:9139697	0.703421	0.818395	-0.114974	0.000145281	0.0304481	-0.951247	-4.11288	0.917912	FALSE
cg00564081		chr12:9362241	0.361499	0.475847	-0.114348	9.82811e-05	0.025117	-0.732742	-4.23304	1.26688	FALSE
cg24281777		chr3:166445137	0.602716	0.716398	-0.113682	0.000303324	0.0444156	-0.654247	-3.88255	0.262132	TRUE	rs116240912
cg04414917	ATP2A1	chr16:28878649	0.739289	0.852588	-0.113299	0.000152036	0.0312315	-0.922239	-4.10562	0.879818	TRUE	rs75273069
cg11713424	WDR88	chr19:33156607	0.493138	0.606326	-0.113188	9.37403e-05	0.0245705	-0.693419	-4.24749	1.30915	FALSE
cg24554151	PANX1	chr11:94152656	0.656727	0.769255	-0.112527	0.000196852	0.03561	-0.915041	-4.0185	0.64703	FALSE
cg02290262	TNFRSF1B	chr1:12186141	0.11578	0.22819	-0.11241	0.000124641	0.0282197	-1.18189	-4.16015	1.05467	TRUE	rs189608732
cg24888609	FAM184A	chr6:119041683	0.780568	0.892858	-0.112291	0.000315924	0.0452865	-0.955037	-3.86965	0.225942	TRUE	rs2797362
cg10037548		chr2:85735381	0.497385	0.609225	-0.11184	0.000211882	0.0369827	-0.716352	-3.99551	0.581474	FALSE
cg01387070		chr13:52644111	0.796491	0.908235	-0.111744	0.000267868	0.0417237	-1.05293	-3.92185	0.372713	TRUE	rs342774
cg12765042	PLAT	chr8:42207779	0.271951	0.383677	-0.111726	0.000159507	0.0319906	-0.706138	-4.08396	0.83458	FALSE
cg23816370	CNTNAP2	chr7:148266159	0.762857	0.874436	-0.111578	0.000380898	0.0495942	-1.07093	-3.81011	0.0597348	TRUE	rs10247343
cg20907614		chr8:30057446	0.380914	0.491622	-0.110707	0.000127515	0.0285074	-0.654406	-4.15313	1.03432	FALSE
cg05107036		chr8:140653660	0.552114	0.662589	-0.110475	0.000131081	0.0288764	-0.657945	-4.14464	1.0097	FALSE
cg15591276		chr7:1226214	0.233546	0.343831	-0.110285	1.93091e-05	0.0107916	-0.72986	-4.72059	2.7237	FALSE
cg11538718		chr2:20360693	0.257677	0.367429	-0.109752	3.21495e-06	0.00373329	-0.776653	-5.24021	4.33206	FALSE
cg25408960	MATN1;MATN1-AS1	chr1:30725065	0.755925	0.86563	-0.109705	0.000318579	0.0454272	-0.960526	-3.86699	0.218499	TRUE	rs3762293
cg16153071	NPEPL1;STX16-NPEPL1	chr20:58688975	0.502574	0.611956	-0.109382	1.34217e-07	0.000568497	-0.595891	-6.13502	7.17817	TRUE	rs77507901
cg01504142	AC010878.3	chr2:37817280	0.62673	0.73608	-0.10935	2.56063e-06	0.00325194	-0.748692	-5.3052	4.53624	FALSE
cg26466027	FYCO1;CXCR6	chr3:45948251	0.585013	0.694318	-0.109305	0.000279905	0.04268	-0.712405	-3.90797	0.333603	FALSE
cg05850870		chr2:74894716	0.679874	0.789019	-0.109145	0.000221455	0.0378039	-0.822903	-3.98167	0.54211	FALSE
cg14915180	AC096559.1	chr2:11914693	0.510711	0.619749	-0.109038	1.50261e-05	0.00938157	-0.666873	-4.79422	2.94858	FALSE
cg26996890	MAD1L1	chr7:1941171	0.815536	0.924386	-0.108851	2.37689e-05	0.0119951	-1.31859	-4.65932	2.53742	FALSE
cg03725686	CRB1	chr1:197332887	0.564241	0.673065	-0.108824	4.27008e-06	0.00438143	-0.704139	-5.15887	4.07737	FALSE
cg11266682	SLC2A9	chr4:10019400	0.223343	0.332024	-0.108681	8.97153e-05	0.024006	-0.866299	-4.26088	1.34837	FALSE
cg12818023	TMED2;RP11-486O12.2	chr12:123585658	0.0856651	0.194296	-0.108631	0.000210342	0.0368087	-1.26535	-3.99779	0.587972	FALSE
cg01086414	ZNF280D	chr15:56821570	0.523954	0.632436	-0.108482	2.21944e-05	0.0115864	-0.592968	-4.67955	2.59885	FALSE
cg03487391	TTLL4	chr2:218731813	0.150601	0.258935	-0.108334	0.000130992	0.0288655	-1.14651	-4.14485	1.01031	FALSE
cg08805287	DCDC2C	chr2:3754459	0.515421	0.623747	-0.108325	1.89873e-05	0.0106827	-0.62703	-4.72554	2.73877	FALSE
cg03818715	SNRNP48	chr6:7591114	0.18548	0.293461	-0.107981	4.22036e-05	0.0163353	-0.866141	-4.48862	2.02305	FALSE
cg01559800		chrX:40253991	0.699065	0.806874	-0.10781	0.000368734	0.0488043	-0.814422	-3.82047	0.0885633	TRUE	rs12008428
cg01285926	RP4-725G10.4	chr7:56174860	0.272964	0.380477	-0.107514	0.000254699	0.0406231	-0.818078	-3.93773	0.417579	FALSE
cg19968001	SIRT2;NFKBIB	chr19:38900953	0.113449	0.220867	-0.107418	6.82025e-07	0.00147372	-1.31617	-5.67992	5.72274	FALSE
cg01302228		chr2:11379865	0.474381	0.581564	-0.107184	0.000160101	0.0320228	-0.571434	-4.0828	0.83126	TRUE	rs575089837
cg00499595		chr8:42215004	0.278503	0.385562	-0.107058	6.82595e-06	0.00581832	-0.697223	-5.02375	3.65644	FALSE
cg03566527	GLI2	chr2:120991703	0.233377	0.340319	-0.106942	0.000198161	0.0357445	-0.78237	-4.01644	0.641126	TRUE	rs182760827
cg21523688	SORD	chr15:45026838	0.324445	0.431153	-0.106708	9.70821e-08	0.000482216	-0.640476	-6.22523	7.46768	FALSE
cg20157874	NUDT6	chr4:122914557	0.201214	0.307872	-0.106658	7.86266e-06	0.00634631	-0.907187	-4.98284	3.52957	TRUE	rs79010765
cg14261336	ASCC1	chr10:72186615	0.288432	0.394993	-0.106561	0.000113955	0.0269632	-0.728504	-4.18771	1.13471	FALSE
cg23721723	GSPT1;AC007216.1	chr16:11916728	0.429447	0.535959	-0.106512	1.17574e-05	0.00809044	-0.717166	-4.86591	3.16861	FALSE
cg18128272	DCAF4L1	chr4:41981688	0.184975	0.291447	-0.106472	0.000296393	0.0438548	-0.81893	-3.88987	0.28269	FALSE
cg04669580	GYG1	chr3:149002532	0.78762	0.894062	-0.106442	0.000374706	0.0492712	-0.911254	-3.81534	0.0742925	TRUE	rs79357093
cg20748132		chr12:124733160	0.52299	0.629396	-0.106406	9.18125e-06	0.00689266	-0.609221	-4.93787	3.39047	FALSE
cg02648658	HECTD1	chr14:31122478	0.134671	0.240693	-0.106021	5.95667e-05	0.0195422	-0.943895	-4.3851	1.7146	FALSE
cg20008734	IFITM3;RP11-326C3.10;RP11-326C3.11	chr11:321323	0.646366	0.75237	-0.106004	0.00017771	0.0336734	-0.697936	-4.05039	0.738216	FALSE
cg20242624	IKBKB	chr8:42280492	0.711197	0.817061	-0.105864	8.10259e-07	0.00164586	-0.856397	-5.64731	5.56602	FALSE
cg27529588		chr13:20400981	0.623601	0.72946	-0.105859	1.01866e-07	0.000483685	-0.687589	-6.21184	7.4247	FALSE
cg23010507		chr5:1555771	0.370815	0.476646	-0.105831	0.000327098	0.0460779	-0.725221	-3.85861	0.195039	FALSE
cg05581500		chr10:113180645	0.17908	0.284909	-0.105829	6.83764e-06	0.00581832	-0.905665	-5.02326	3.65491	FALSE
cg09300795	ADCY9	chr16:3992426	0.349631	0.455236	-0.105605	9.94702e-06	0.00723441	-0.584954	-4.91459	3.3186	FALSE
cg23356236	GRIP1	chr12:66407595	0.262878	0.368224	-0.105346	0.000184761	0.0343392	-0.715727	-4.03827	0.703529	FALSE
cg10743858	SLIT3;Y_RNA	chr5:168791011	0.177847	0.283077	-0.10523	0.000376075	0.049367	-0.927562	-3.81418	0.0710525	FALSE
cg00979803	TNS4	chr17:40490487	0.67687	0.781987	-0.105117	6.93045e-05	0.021177	-0.749438	-4.33933	1.57916	TRUE	rs59563251
cg18546236	RUNX1	chr21:35883085	0.173104	0.278069	-0.104965	0.000152799	0.0313149	-0.918813	-4.09727	0.8729	FALSE
cg12096354		chr15:70524300	0.787249	0.891982	-0.104734	0.000182218	0.0340538	-0.904387	-4.04914	0.718443	FALSE
cg25320763		chr2:71882694	0.697073	0.801748	-0.104675	9.40584e-05	0.024603	-0.746763	-4.24646	1.30612	TRUE	rs72910774
cg06979164	PRC1-AS1;PRC1	chr15:90986959	0.717373	0.821276	-0.103903	5.57064e-09	7.55052e-05	-0.802171	-7.01847	10.0127	FALSE
cg25871420		chrX:23330851	0.231085	0.334916	-0.103831	7.5012e-05	0.021895	-0.791284	-4.31533	1.50838	FALSE
cg01056444		chr11:123483722	0.351087	0.454545	-0.103458	0.000108689	0.0263608	-0.655691	-4.20222	1.17696	FALSE
cg19613776	GANC	chr15:42286886	0.492828	0.596267	-0.103439	1.61041e-06	0.00248555	-0.598069	-5.43714	4.95231	FALSE
cg15539330	NANOS1	chr10:119028860	0.237323	0.340706	-0.103383	3.04278e-08	0.000218662	-0.752061	-6.54759	8.50305	FALSE
cg01404522	LRRC8A	chr9:128917500	0.738904	0.84227	-0.103366	2.77822e-05	0.0131165	-0.793472	-4.62249	2.40004	TRUE	rs77726758
cg09167201	MAGI1	chr3:65406664	0.431038	0.534105	-0.103067	0.000285157	0.043072	-0.616293	-3.9021	0.317066	FALSE
cg12999366	NOD1	chr7:30459666	0.543984	0.646981	-0.102997	0.000143891	0.0303616	-0.563742	-4.11585	0.926491	FALSE
cg15311201	MAX	chr14:65079928	0.139817	0.242775	-0.102958	0.000270263	0.0419293	-0.99789	-3.91904	0.364794	FALSE
cg16923013		chr8:42223644	0.712595	0.815308	-0.102713	4.84616e-05	0.0174865	-0.702624	-4.44719	1.89926	TRUE	rs11990074
cg07623518	EPAS1	chr2:46296434	0.599251	0.701928	-0.102678	0.000145488	0.0304828	-0.652679	-4.11244	0.916644	FALSE
cg08926477	FNDC3B	chr3:172201192	0.417667	0.52033	-0.102664	8.13145e-06	0.00641595	-0.589289	-4.9731	3.49941	FALSE
cg05738743		chr8:117738721	0.777786	0.880025	-0.102239	0.000384312	0.0498513	-0.872186	-3.80726	0.0518099	TRUE	rs182058374
cg00728566	SULF1	chr8:69644201	0.309625	0.411695	-0.10207	3.28923e-05	0.014281	-0.649904	-4.56299	2.2463	FALSE
cg08757967	DOCK10	chr2:224892983	0.711188	0.813174	-0.101987	0.000226447	0.0383386	-0.803928	-3.97468	0.522257	FALSE
cg17434154	ESRRG	chr1:217133247	0.472392	0.574256	-0.101863	4.13925e-06	0.004327	-0.603436	-5.16781	4.1053	TRUE	rs146810252
cg23057621	AP000688.14;AP000688.29	chr21:36104658	0.510957	0.612725	-0.101768	0.00029255	0.0435569	-0.547681	-3.894	0.294297	FALSE
cg09470832	CACNG2	chr22:36660661	0.551063	0.652806	-0.101743	2.69344e-05	0.0129375	-0.617521	-4.62232	2.42536	FALSE
cg15915621		chr4:184333649	0.168844	0.270465	-0.101621	7.52924e-05	0.0219487	-0.803179	-4.3142	1.50505	FALSE
cg27120833	ARFGAP3	chr22:42797517	0.211837	0.312576	-0.100739	0.000240201	0.0393721	-0.746874	-3.95617	0.469751	FALSE
cg03313271	CUL4A	chr13:113258779	0.332738	0.433154	-0.100416	6.44629e-05	0.0203195	-0.572088	-4.36124	1.64393	FALSE
cg13136648	TMEM156	chr4:38988658	0.790207	0.690035	0.100172	7.61105e-05	0.0220002	0.866857	4.31092	1.49538	FALSE
cg20261379	SLC47A1	chr17:19535784	0.637685	0.537322	0.100363	2.33197e-05	0.011868	0.59379	4.66495	2.55451	FALSE
cg16977474		chr9:85937351	0.357406	0.257021	0.100384	4.93297e-05	0.0176762	0.685468	4.44185	1.88336	FALSE
cg10727673	SLC35G2	chr3:136818424	0.555999	0.455604	0.100395	1.83108e-06	0.00269236	0.59958	5.40067	4.83711	FALSE
cg18798099	RP13-122B23.8	chr9:137295165	0.396181	0.295743	0.100437	6.48744e-07	0.00144352	0.665046	5.694	5.76758	FALSE
cg09118625	DIRAS3;GNG12-AS1	chr1:68047287	0.689653	0.589125	0.100529	0.000173464	0.0333014	0.723134	4.05791	0.759772	FALSE
cg24120297	DACH1	chr13:71713179	0.508352	0.407734	0.100618	2.15971e-05	0.011402	0.568443	4.6876	2.6233	FALSE
cg12426470	ABR	chr17:1201332	0.568142	0.467476	0.100666	1.65893e-05	0.00991738	0.559383	4.7652	2.85983	FALSE
cg08154101	NTN1	chr17:9226776	0.7682	0.667474	0.100726	6.51499e-05	0.020441	0.726069	4.36606	1.63697	TRUE	rs59799938
cg13709487		chr3:100603648	0.325382	0.224635	0.100747	1.56207e-06	0.00244106	0.708875	5.44578	4.97964	FALSE
cg15791967		chr1:110668850	0.664824	0.563741	0.101083	0.000294095	0.0436822	0.580015	3.89234	0.289612	FALSE
cg00216055		chr2:136131678	0.282977	0.181886	0.101091	5.55273e-08	0.000331155	0.793708	6.38058	7.96659	FALSE
cg01302562	RIMBP2	chr12:130514133	0.661065	0.559796	0.101269	4.36038e-05	0.0166817	0.630261	4.48749	1.9942	FALSE
cg23696863	FBN2	chr5:128513739	0.442462	0.340804	0.101658	1.20448e-05	0.00819263	0.569225	4.85886	3.14694	FALSE
cg08421459	AK8	chr9:132745160	0.252201	0.150518	0.101682	9.02833e-07	0.00178053	1.00722	5.60088	5.47131	FALSE
cg18234115	KIF26B	chr1:245510553	0.627855	0.526055	0.1018	2.55415e-06	0.00325194	0.601612	5.31952	4.54043	FALSE
cg27325787	PRKCB	chr16:23949003	0.777799	0.675961	0.101838	3.33398e-06	0.00378904	0.729759	5.2298	4.29943	FALSE
cg09830866	FAM173A;MSLN	chr16:721713	0.736379	0.63451	0.101869	3.02117e-05	0.0136324	0.70149	4.58826	2.32247	FALSE
cg24628832	HSD17B2	chr16:82033793	0.218377	0.116451	0.101926	5.3294e-08	0.000320399	1.08541	6.39199	8.00323	FALSE
cg04115878	RP11-662M24.2;RIMBP2	chr12:130639857	0.703376	0.601408	0.101968	1.64535e-06	0.00251273	0.660806	5.43104	4.93305	FALSE
cg20804418		chr19:32123715	0.589184	0.487187	0.101997	2.18632e-05	0.0114778	0.592358	4.68399	2.61233	FALSE
cg12929940	USP43	chr17:9725697	0.163163	0.0611388	0.102024	0.00014713	0.0307147	1.29143	4.10897	0.906633	FALSE
cg02683140	KAT6B	chr10:74913725	0.479595	0.377543	0.102053	1.16311e-07	0.000522332	0.525463	6.17492	7.30618	FALSE
cg25694032	RP1-155D22.2	chr6:164086131	0.417307	0.315249	0.102058	0.000144329	0.0303784	0.613759	4.11492	0.923784	FALSE
cg16011033	QPCT	chr2:37366935	0.370871	0.268775	0.102096	6.18742e-05	0.0199432	0.684997	4.37362	1.6806	FALSE
cg02290284		chr8:143193849	0.66903	0.566754	0.102276	5.34387e-06	0.00497966	0.639579	5.09437	3.87609	FALSE
cg19024056	MMRN1	chr4:89929933	0.586462	0.483843	0.10262	2.09675e-05	0.0112245	0.558405	4.69632	2.64983	FALSE
cg18699146	RP11-24F11.2	chr3:46386285	0.342022	0.239354	0.102668	0.000314865	0.0451974	0.693816	3.87071	0.228927	FALSE
cg13693928	P2RX5;P2RX5-TAX1BP3	chr17:3697015	0.632429	0.529585	0.102844	1.16667e-05	0.008053	0.582153	4.86816	3.17555	FALSE
cg12856392	ZNF107	chr7:64665761	0.798724	0.695577	0.103147	2.94584e-06	0.00355925	0.757539	5.27852	4.40025	FALSE
cg17179455	ETS1	chr11:128476905	0.728794	0.625633	0.103161	0.00013949	0.0298812	0.65123	4.12545	0.954211	FALSE
cg02867869	SLC15A1	chr13:98729551	0.315593	0.212384	0.103209	7.93331e-05	0.0224956	0.695314	4.29832	1.45831	FALSE
cg22925712	RP1-45C12.1;FMO1	chr1:171252839	0.82663	0.723333	0.103297	1.80758e-08	0.000155247	0.812948	6.69206	8.96687	FALSE
cg09439754	HSD17B2;RP11-510J16.5	chr16:82095482	0.739706	0.635883	0.103823	0.000100944	0.0253647	0.700167	4.23224	1.24394	FALSE
cg26040401		chr18:31576699	0.776094	0.672181	0.103913	2.28236e-06	0.0030383	0.67229	5.33799	4.63946	FALSE
cg07819162	AC092580.4	chr2:7725521	0.444851	0.340768	0.104083	1.23007e-05	0.00831362	0.599106	4.85273	3.12808	FALSE
cg21089380	FMOD	chr1:203351530	0.380768	0.276332	0.104435	4.53663e-05	0.0170204	0.72067	4.46698	1.95834	FALSE
cg03168497	RP11-94C24.6;MYCBPAP	chr17:50508785	0.210809	0.106262	0.104547	5.92347e-05	0.0194872	1.4788	4.38678	1.71961	FALSE
cg25190019		chr6:79335553	0.556696	0.451829	0.104867	4.72966e-05	0.0173452	0.597421	4.45449	1.92104	FALSE
cg05591724	SHFM1	chr7:96685708	0.539847	0.434976	0.104871	4.20875e-05	0.0163158	0.65263	4.48945	2.02551	TRUE	rs150694260
cg11422009		chr17:17418447	0.726873	0.62194	0.104933	4.30776e-06	0.00439909	0.645513	5.15635	4.06949	FALSE
cg17442683	RERE	chr1:8604251	0.560981	0.455847	0.105134	8.24165e-06	0.00644697	0.600255	4.9692	3.48734	FALSE
cg20395835	HTR2C	chrX:114718218	0.676643	0.571421	0.105221	2.33387e-05	0.011868	0.563439	4.66471	2.55378	FALSE
cg15247468	RP11-162P23.2	chr12:111760187	0.662592	0.557289	0.105303	2.26481e-05	0.0116797	0.564942	4.67358	2.58071	FALSE
cg13112404	SHCBP1L	chr1:182952552	0.767066	0.661429	0.105637	5.57714e-05	0.0188358	0.685287	4.40494	1.77351	FALSE
cg23725986	GCFC2	chr2:75711311	0.441785	0.336108	0.105677	8.37164e-06	0.00648739	0.68339	4.96466	3.4733	FALSE
cg07258372	DTNA	chr18:34679459	0.524119	0.418435	0.105684	6.11041e-05	0.0198051	0.57741	4.37741	1.69181	FALSE
cg26280727	LMTK3	chr19:48497740	0.748709	0.643015	0.105694	0.000300353	0.0442134	0.753069	3.88567	0.270886	FALSE
cg25481157	LINC01169	chr15:66655225	0.564148	0.458428	0.105721	1.63837e-05	0.00984975	0.62953	4.76886	2.87101	FALSE
cg24929139	FYN	chr6:111858474	0.543177	0.437314	0.105863	7.38441e-07	0.00155506	0.569671	5.65754	5.6515	FALSE
cg23061725	CASP8	chr2:201261655	0.452011	0.345927	0.106084	0.000194401	0.0353544	0.683216	4.02242	0.658198	FALSE
cg16296843	KCNH3	chr12:49553632	0.623132	0.517016	0.106116	0.000155572	0.0315752	0.626508	4.0917	0.856857	FALSE
cg09661228	ATF6	chr1:161962421	0.854706	0.748567	0.106139	1.56387e-05	0.00952032	0.915917	4.78251	2.91274	FALSE
cg27554642	TENM3	chr4:182604543	0.815073	0.708932	0.106141	4.14432e-05	0.0162093	0.920912	4.49406	2.03933	TRUE	rs11132137
cg19681266	ADARB2	chr10:1227904	0.65187	0.545616	0.106254	1.96044e-08	0.00016421	0.673078	6.66954	8.89461	FALSE
cg22365240	LINC01114	chr2:104758536	0.668972	0.562666	0.106307	1.37584e-09	2.84905e-05	0.647914	7.40687	11.2504	FALSE
cg24637308	DNHD1	chr11:6571066	0.811047	0.704736	0.106311	2.32779e-05	0.011868	0.995767	4.6852	2.55498	FALSE
cg14586373	KCTD17	chr22:37051357	0.411186	0.304811	0.106374	1.95464e-05	0.0108763	0.704871	4.717	2.71275	FALSE
cg02368788		chr3:117454522	0.624223	0.5178	0.106422	7.85987e-06	0.00634631	0.656548	4.98294	3.52989	FALSE
cg22587600		chr2:46656228	0.736735	0.630233	0.106502	1.01613e-05	0.00734672	0.697126	4.9084	3.29948	FALSE
cg14329783		chr7:76150538	0.668054	0.56138	0.106674	0.000127328	0.0284873	0.674958	4.15359	1.03564	FALSE
cg12773219	SERTAD2	chr2:64667009	0.490299	0.383431	0.106868	1.8685e-06	0.0027047	0.613181	5.39492	4.81896	FALSE
cg06862049	LMTK3	chr19:48498632	0.682601	0.575715	0.106886	5.43149e-05	0.0185644	0.671989	4.41291	1.7972	FALSE
cg21052932	PYGL;ABHD12B	chr14:50875601	0.728923	0.621774	0.107149	8.63291e-05	0.0235565	0.679718	4.27261	1.38276	TRUE	rs76588701
cg25345738	PWP1	chr12:107685057	0.579023	0.471856	0.107167	0.000184156	0.0342812	0.673905	4.03929	0.706449	FALSE
cg22572362	SLC9A3	chr5:501822	0.49135	0.384137	0.107213	2.37367e-06	0.00311351	0.629472	5.32682	4.60427	FALSE
cg24735226	CACHD1	chr1:64630853	0.849182	0.741671	0.107511	2.57665e-08	0.000194209	0.957625	6.59373	8.65121	FALSE
cg14169945		chr9:78961368	0.615416	0.507536	0.10788	0.0001452	0.0304469	0.579671	4.11305	0.918413	TRUE	rs114208049
cg02284273	FRMD4A	chr10:14009679	0.763425	0.655469	0.107956	0.000172146	0.033212	0.800591	4.06028	0.766573	FALSE
cg03770370	GHR	chr5:42718652	0.321427	0.212979	0.108448	3.18569e-07	0.000953757	0.79484	5.8936	6.40473	FALSE
cg23492415	LINC01194	chr5:12691344	0.527365	0.418906	0.10846	1.69927e-05	0.0100196	0.697709	4.75815	2.83828	FALSE
cg23829273	HTR5BP	chr2:117860205	0.304096	0.195567	0.108529	7.11812e-05	0.0213795	0.87723	4.33123	1.55526	FALSE
cg25738943		chr12:52118783	0.478842	0.370249	0.108593	4.27773e-06	0.00438143	0.619749	5.15836	4.07577	FALSE
cg20724680	LMTK3	chr19:48497485	0.727441	0.618619	0.108822	0.000241501	0.0395078	0.80808	3.95447	0.464944	FALSE
cg16053984	RP11-408B11.2	chr12:85322922	0.324044	0.215107	0.108937	7.54221e-06	0.00617939	0.787024	4.99489	3.56691	TRUE	rs11116786
cg26732615	YJEFN3;CILP2	chr19:19537525	0.721134	0.612178	0.108956	0.000187976	0.0347032	0.805203	4.0329	0.688152	FALSE
cg01777861		chr4:55157675	0.397223	0.287904	0.10932	0.000254404	0.0405847	0.775869	3.95057	0.424356	FALSE
cg08734931	FRMD4A	chr10:14009649	0.617304	0.507817	0.109487	0.000103539	0.0257116	0.695556	4.21709	1.22032	FALSE
cg05702597	MME	chr3:155111221	0.573151	0.463513	0.109638	1.90052e-06	0.00272985	0.635299	5.39009	4.80372	FALSE
cg10825315	TSHR;CEP128	chr14:80959567	0.641292	0.53151	0.109782	4.20578e-05	0.0163128	0.642337	4.48966	2.02614	FALSE
cg02681497	WDPCP	chr2:63257643	0.698877	0.589048	0.109829	2.99798e-05	0.0136076	0.711458	4.59055	2.32937	TRUE	rs369010270
cg22109240	SGOL2;KCTD18	chr2:200509286	0.390458	0.280585	0.109872	0.000149302	0.0309742	0.689714	4.10444	0.893556	FALSE
cg25525600	RP11-429B14.1	chr15:89557042	0.332041	0.221935	0.110107	5.3048e-05	0.0183338	0.810437	4.42001	1.81832	FALSE
cg00775945		chr1:103953726	0.732193	0.621904	0.110289	3.92658e-05	0.0157714	0.694659	4.51019	2.08766	FALSE
cg14449473	DNHD1	chr11:6570888	0.692655	0.581735	0.110921	7.66993e-05	0.0221019	0.786798	4.30858	1.48849	FALSE
cg17385867		chr11:69382217	0.787781	0.676694	0.111087	4.22652e-06	0.00438143	0.82769	5.16182	4.08658	FALSE
cg16808927	WDR90;MSLN	chr16:660920	0.175905	0.0648013	0.111104	0.000344083	0.0471605	1.63476	3.84822	0.154544	FALSE
cg13155490	AQP12B	chr2:240684092	0.582902	0.471757	0.111145	5.01813e-05	0.0178649	0.690537	4.43671	1.86804	FALSE
cg19560831	MIR487B;MIR539;MIR381HG	chr14:101046274	0.8692	0.75799	0.111209	5.01063e-07	0.00126193	1.09463	5.76662	5.99906	FALSE
cg24998527		chr1:42145935	0.457664	0.346367	0.111297	9.83229e-05	0.0251191	0.65822	4.23291	1.2665	FALSE
cg09001369	TRPV1	chr17:3588001	0.71401	0.602585	0.111425	8.3681e-05	0.0232317	0.695902	4.2821	1.41061	FALSE
cg18597176		chr9:134930625	0.697756	0.586122	0.111634	4.9046e-06	0.00471777	0.687058	5.11906	3.95306	FALSE
cg19378480	RP11-754N21.1	chr12:78393242	0.531258	0.41943	0.111828	0.00033489	0.0466204	0.689051	3.85113	0.174114	FALSE
cg22300541	RP11-543A18.1	chr3:65174756	0.475667	0.363822	0.111845	0.000210417	0.0368132	0.602201	3.99768	0.587655	TRUE	rs571181408
cg26017506	ASB14	chr3:57278750	0.786959	0.675013	0.111946	1.83671e-06	0.00269533	0.843776	5.3998	4.83435	FALSE
cg25075347	EYA4	chr6:133410662	0.758751	0.646796	0.111956	5.13701e-05	0.0180383	0.751934	4.42968	1.84708	FALSE
cg23831005	ARHGEF38	chr4:105667033	0.375728	0.263557	0.11217	4.79864e-05	0.0174268	0.727343	4.45014	1.90808	FALSE
cg17694094	TBC1D5;SATB1	chr3:18443179	0.526021	0.41364	0.112381	3.78886e-05	0.0154683	0.664829	4.52085	2.11963	FALSE
cg26051413	ASCL2	chr11:2271671	0.588069	0.475644	0.112425	1.30036e-07	0.000560341	0.774401	6.14384	7.20646	FALSE
cg20240347		chr1:204496455	0.782018	0.669532	0.112486	1.74869e-06	0.00260201	0.773743	5.41375	4.87841	FALSE
cg06363485	RNA5SP207	chr6:41239637	0.773731	0.661218	0.112513	0.00011188	0.0267149	0.842565	4.19335	1.15112	FALSE
cg19525261		chr11:92131698	0.640763	0.528138	0.112625	4.11119e-05	0.016139	0.662695	4.49646	2.04652	FALSE
cg04915618	KALRN	chr3:124586112	0.631329	0.518172	0.113157	0.00021959	0.0376552	0.691771	3.98432	0.549644	FALSE
cg23133658		chr12:108268634	0.198502	0.0850112	0.113491	8.48616e-06	0.00652863	1.44018	4.96072	3.46111	FALSE
cg09046316	RP11-540K16.1	chr1:181180204	0.674897	0.561163	0.113734	3.51633e-06	0.00392417	0.697543	5.21456	4.25165	FALSE
cg08587775		chr19:29872295	0.274577	0.160746	0.113831	5.77991e-06	0.00521014	0.895658	5.07177	3.8057	FALSE
cg19812198		chr20:56658050	0.659616	0.545713	0.113902	2.38461e-05	0.0119951	0.683366	4.65836	2.53451	TRUE	rs115742991
cg11317199	TRIM14	chr9:98088108	0.643275	0.52937	0.113905	0.000266232	0.0416079	0.66287	3.92378	0.378165	FALSE
cg12609415	FYCO1	chr3:45996055	0.225915	0.111832	0.114082	5.83039e-11	3.3434e-06	1.18606	8.29202	14.025	FALSE
cg12782249	MAN2A2	chr15:90915224	0.62182	0.507591	0.114229	8.03468e-06	0.00637669	0.659918	4.97657	3.51016	FALSE
cg01739509	FMOD	chr1:203351603	0.481054	0.366748	0.114306	0.000104811	0.0258922	0.70308	4.21336	1.20941	FALSE
cg05865665	TMEM151B;RP11-444E17.6;TCTE1	chr6:44285736	0.675172	0.560605	0.114568	1.21934e-05	0.00826357	0.711902	4.85528	3.13594	FALSE
cg09566735	RGS6	chr14:71931095	0.71974	0.605063	0.114677	1.23819e-05	0.0083338	0.773395	4.86151	3.12351	FALSE
cg19504245	TNNT1	chr19:55149251	0.46573	0.351027	0.114702	7.60278e-05	0.0219934	0.642151	4.31125	1.49636	FALSE
cg16289210	FMOD	chr1:203351267	0.437602	0.32255	0.115051	7.32957e-05	0.0216994	0.741664	4.32236	1.52908	FALSE
cg06159004		chr11:35047302	0.668542	0.553476	0.115066	7.13457e-07	0.00152604	0.655278	5.66724	5.68236	TRUE	rs150128121
cg07740790	RP11-152K4.2;CDH6	chr5:31269025	0.638829	0.523724	0.115105	9.39635e-05	0.0245954	0.639772	4.24677	1.30703	FALSE
cg16194588	LMTK3	chr19:48499219	0.715401	0.600248	0.115153	3.43112e-05	0.0146086	0.804857	4.55042	2.20847	FALSE
cg26442630	SPATA20	chr17:50547826	0.637457	0.522275	0.115181	6.09523e-05	0.0197712	0.643797	4.37816	1.69403	FALSE
cg06095304		chr18:74064692	0.691373	0.576171	0.115202	2.64365e-07	0.000838631	0.763822	5.94579	6.57171	TRUE	rs140138690
cg22775310	DZIP1L	chr3:138114805	0.30202	0.186763	0.115257	0.00010595	0.0260498	0.996364	4.21005	1.19976	FALSE
cg00060374	ANKRD65;RP4-758J18.7	chr1:1419854	0.856606	0.741126	0.11548	6.30158e-08	0.000353209	1.17038	6.34543	7.85367	FALSE
cg12975201	LRRC3B	chr3:26646636	0.713815	0.59833	0.115485	2.92824e-05	0.0134456	0.764086	4.59754	2.35046	FALSE
cg03062822	FMOD	chr1:203351522	0.376159	0.260015	0.116144	0.000126597	0.0284325	0.818253	4.15536	1.04077	FALSE
cg00588867		chr14:22644127	0.532448	0.416183	0.116265	1.76993e-07	0.000659721	0.637884	6.05787	6.93075	FALSE
cg22123784	TOP1MT	chr8:143355336	0.223031	0.10654	0.116491	5.85141e-06	0.00525554	1.36534	5.06823	3.79467	FALSE
cg13252498	BACE2	chr21:41216366	0.491793	0.375298	0.116495	0.000269879	0.0419143	0.687069	3.91949	0.366058	FALSE
cg12498895	DLK2	chr6:43457802	0.392489	0.275907	0.116582	3.2498e-06	0.00375024	0.818885	5.23712	4.32238	FALSE
cg08946161	CMIP	chr16:81447842	0.666896	0.550239	0.116657	7.58153e-05	0.0219699	0.765432	4.3121	1.49886	FALSE
cg20933297		chr11:128824492	0.383952	0.267199	0.116752	0.00036451	0.0486008	0.788076	3.82978	0.101437	FALSE
cg11036041	LIMCH1	chr4:41363289	0.700922	0.584146	0.116776	4.52953e-05	0.0170142	0.72375	4.46745	1.95974	FALSE
cg12702760		chr18:49690477	0.704151	0.587042	0.117109	0.000109378	0.0264583	0.68601	4.20029	1.17132	FALSE
cg11914824	FMOD	chr1:203351168	0.530803	0.413616	0.117186	8.87461e-05	0.0238516	0.715618	4.26419	1.35808	FALSE
cg02933441		chr2:10270586	0.463148	0.34516	0.117988	0.000245374	0.0398462	0.739248	3.94947	0.450781	FALSE
cg07394242	P2RX5;P2RX5-TAX1BP3	chr17:3685526	0.813352	0.695143	0.11821	4.66458e-06	0.00461968	0.892242	5.13349	3.99808	FALSE
cg09390319	PRKG2	chr4:81154058	0.708327	0.590069	0.118257	2.02574e-05	0.0110771	0.802314	4.70648	2.68071	FALSE
cg08247321	LINC00423	chr13:32905558	0.312207	0.193798	0.118409	4.10389e-08	0.000261483	0.907535	6.46456	8.23634	FALSE
cg08946781		chr17:40576441	0.405738	0.287098	0.118641	1.02368e-05	0.0073655	0.736055	4.90624	3.29284	FALSE
cg24047921	PKIG	chr20:44541078	0.621149	0.502476	0.118673	1.68528e-05	0.00997094	0.721809	4.76058	2.8457	TRUE	rs148502781
cg07179000	GREM1	chr15:32731384	0.810677	0.69184	0.118837	4.79329e-06	0.00466833	1.10396	5.12567	3.97366	FALSE
cg05517541	FYN	chr6:111794005	0.283108	0.163859	0.119249	3.11771e-08	0.000219262	0.964205	6.54084	8.48137	FALSE
cg09933454		chr12:3049583	0.517526	0.398196	0.11933	1.33618e-07	0.000568497	0.690751	6.13627	7.18217	FALSE
cg08772684	MIR325HG	chrX:76977945	0.599052	0.479517	0.119535	8.63979e-05	0.0235582	0.626444	4.27237	1.38205	FALSE
cg03880642	SH3PXD2A	chr10:103800809	0.415953	0.296221	0.119732	0.000119391	0.0276065	0.689671	4.17339	1.09309	FALSE
cg18955367	LMTK3	chr19:48499080	0.648702	0.528887	0.119815	6.07673e-05	0.0197657	0.727753	4.37907	1.69675	FALSE
cg17417675	KB-1980E6.3	chr8:102530916	0.318884	0.198939	0.119945	1.60957e-08	0.000146329	0.93213	6.72423	9.07011	FALSE
cg06093703	GPC6	chr13:94327373	0.192687	0.0726565	0.120031	7.91035e-05	0.0224542	1.21494	4.29921	1.4609	FALSE
cg16301246	EFR3B	chr2:25089360	0.590354	0.470254	0.120099	2.61575e-05	0.0127117	0.727249	4.63099	2.45159	FALSE
cg02876760	DZIP1L	chr3:138114708	0.613564	0.493295	0.120269	2.51374e-06	0.00323092	0.713092	5.31047	4.55282	FALSE
cg01824466	NDUFAF6;TP53INP1	chr8:94947302	0.625773	0.505014	0.120759	1.58933e-06	0.00245811	0.68806	5.44087	4.96413	FALSE
cg04101015	CADM3-AS1;CADM3	chr1:159200484	0.825768	0.704873	0.120895	6.81583e-08	0.000373606	0.980877	6.32362	7.78363	FALSE
cg24382249	LINC01169	chr15:66654832	0.572036	0.451071	0.120966	4.74461e-06	0.00464782	0.743566	5.1286	3.98282	FALSE
cg03238702	RP1-66C13.4	chr17:27846285	0.467206	0.346218	0.120988	1.13224e-05	0.00790318	0.829487	4.87689	3.20242	FALSE
cg05308107	PCDH9	chr13:67228627	0.484639	0.3635	0.121139	8.64672e-05	0.0235683	0.658253	4.27212	1.38133	TRUE	rs117105182
cg05743600	ACSS3;RP11-543H12.1	chr12:81126052	0.750212	0.628635	0.121577	4.7645e-05	0.0173939	0.980074	4.46078	1.91463	FALSE
cg08631528	FRMD4A	chr10:14009445	0.507842	0.386221	0.121621	2.9941e-06	0.00360587	0.78075	5.26055	4.39592	FALSE
cg18768136	SGMS1	chr10:50336307	0.794193	0.672507	0.121686	0.000111794	0.0267149	0.982879	4.19358	1.15181	FALSE
cg00260937	KCP	chr7:128880138	0.434508	0.312766	0.121742	2.22211e-06	0.00298889	0.737646	5.34561	4.66346	FALSE
cg05913921	SMYD3	chr1:245990815	0.613229	0.491267	0.121962	0.000125427	0.0283343	0.666084	4.15822	1.04906	FALSE
cg16806041	FHIT	chr3:60010538	0.739303	0.617171	0.122133	2.0523e-07	0.000735226	0.770585	6.01655	6.79832	FALSE
cg22485289	RASSF2	chr20:4815352	0.560176	0.437844	0.122332	0.000114568	0.0270448	0.687134	4.18606	1.12992	FALSE
cg26057976	RP4-564F22.5	chr20:38408779	0.359114	0.236472	0.122642	2.28982e-06	0.0030428	0.8228	5.33706	4.63653	FALSE
cg22816091		chr1:42145998	0.753752	0.630906	0.122846	2.42109e-05	0.0121051	0.7712	4.65387	2.5209	FALSE
cg23031196	SLC38A1	chr12:46270312	0.603144	0.480231	0.122912	2.14501e-08	0.000174018	0.719478	6.64459	8.81451	FALSE
cg14944686		chr17:35976301	0.559778	0.436644	0.123134	6.39443e-07	0.00144015	0.696924	5.69807	5.78053	FALSE
cg10516338		chr10:14482827	0.30654	0.183333	0.123207	3.51516e-05	0.0148038	0.938626	4.54321	2.18679	FALSE
cg21559140	ZNF365	chr10:62528870	0.48576	0.362466	0.123294	2.61763e-05	0.0127126	0.745633	4.63078	2.45094	FALSE
cg05707985	TRBC2;TRBV25-1;PGBD4P1;TRBV28	chr7:142722525	0.57574	0.452146	0.123594	0.000166512	0.0326402	0.79971	4.07062	0.796249	FALSE
cg26151999		chr19:55132713	0.426856	0.30308	0.123777	5.88498e-07	0.00138395	0.790024	5.72142	5.85494	FALSE
cg24852442	MYO7A	chr11:77192088	0.482137	0.358262	0.123875	9.42683e-05	0.0246405	0.760498	4.24578	1.30413	FALSE
cg09902898	COL25A1	chr4:109080065	0.702703	0.578788	0.123915	0.000159462	0.0319906	0.793016	4.08404	0.834827	FALSE
cg10506615	CACNA1B	chr9:138066041	0.575461	0.451191	0.12427	5.49603e-10	1.50076e-05	0.706285	7.66253	12.0593	FALSE
cg05626073	AP2A2	chr11:971526	0.493127	0.367984	0.125143	2.82226e-05	0.0131983	0.679347	4.60848	2.38349	FALSE
cg17610263	NAV2	chr11:19551613	0.742333	0.616721	0.125612	1.28979e-06	0.00218945	0.850625	5.50006	5.15144	FALSE
cg15236483		chr22:45889801	0.343872	0.218167	0.125705	8.87951e-05	0.0238539	1.00577	4.26403	1.35759	FALSE
cg24169315	PASK	chr2:241108943	0.503565	0.377729	0.125836	2.75594e-08	0.000203415	0.799494	6.57507	8.59128	FALSE
cg03221652	FGFR2	chr10:121526618	0.437069	0.310999	0.12607	1.05591e-06	0.00193405	0.80758	5.55665	5.33087	FALSE
cg00446123	RP4-583P15.15;LIME1	chr20:63736535	0.855478	0.728933	0.126545	4.57899e-05	0.017119	1.12691	4.4642	1.95002	FALSE
cg03969592		chr13:111521805	0.561304	0.434737	0.126567	3.07844e-06	0.00363693	0.733379	5.25261	4.37099	TRUE	rs4773378
cg24125710	RP11-644C3.1	chr3:176697063	0.605663	0.479082	0.126581	3.08238e-08	0.000218842	0.753625	6.54401	8.49153	FALSE
cg13861099	CPS1	chr2:210503777	0.380434	0.253785	0.126649	1.2414e-05	0.00833726	0.830316	4.85005	3.11986	FALSE
cg20513976	RP4-583P15.15;LIME1	chr20:63736540	0.854262	0.727512	0.12675	7.3884e-05	0.0217789	1.06898	4.31993	1.52193	FALSE
cg08825200	KCNMB3	chr3:179267052	0.771127	0.643913	0.127214	2.19536e-07	0.000746826	0.873231	5.99773	6.73802	FALSE
cg01833234	DNHD1	chr11:6571354	0.791757	0.664359	0.127398	3.71277e-05	0.0152663	1.10778	4.52691	2.13781	FALSE
cg00813486		chr4:8172126	0.259439	0.131728	0.127711	1.53093e-05	0.00940091	1.32546	4.78875	2.93184	TRUE	rs4696774
cg13054514	RP11-184M15.2	chr4:128601414	0.736384	0.608179	0.128205	7.72101e-06	0.00629053	0.812129	4.98811	3.54589	FALSE
cg06857441	RCBTB1	chr13:49567501	0.687217	0.558083	0.129134	9.23929e-07	0.00180779	0.81173	5.59436	5.4506	FALSE
cg05655806	CD96	chr3:111541908	0.671605	0.542452	0.129153	1.21046e-05	0.00822582	0.684405	4.85742	3.1425	FALSE
cg11300147	CD163L1	chr12:7444106	0.50527	0.375797	0.129473	3.61155e-05	0.0150179	0.740945	4.54408	2.16458	FALSE
cg07307142	HSD17B2	chr16:82037827	0.673308	0.543775	0.129532	1.93939e-05	0.0108136	0.833262	4.7193	2.71977	FALSE
cg06935979	MAP10	chr1:232805959	0.600107	0.47025	0.129858	3.68856e-06	0.00405253	0.814729	5.20086	4.20874	FALSE
cg24647015	RP11-64D24.2	chr11:114320644	0.635335	0.505189	0.130147	0.000196517	0.0355882	0.764553	4.01904	0.64855	FALSE
cg06290690	TRIM14	chr9:98088054	0.511793	0.381417	0.130376	0.000378229	0.0494748	0.802225	3.81235	0.0659795	FALSE
cg05573767	RPS6KA2	chr6:166757905	0.66408	0.533695	0.130385	0.000270501	0.0419365	0.794133	3.92478	0.367029	FALSE
cg01029617		chr8:57875536	0.60202	0.471431	0.130589	0.000199961	0.0359023	0.842158	4.01361	0.633066	FALSE
cg21353154	SLC15A1	chr13:98729565	0.632982	0.502294	0.130689	0.000226221	0.0383192	0.682252	3.97499	0.523146	FALSE
cg15864775	SWAP70	chr11:9694167	0.72326	0.591167	0.132092	7.06922e-08	0.00038188	0.828615	6.31347	7.75104	FALSE
cg20045672	TBC1D19	chr4:26583549	0.25346	0.121218	0.132242	3.03389e-09	5.02599e-05	1.23979	7.18711	10.5512	FALSE
cg04515477	GRAMD4	chr22:46614181	0.409304	0.276731	0.132573	2.76232e-05	0.0130829	0.843338	4.61484	2.40273	FALSE
cg08195415	FGFR2	chr10:121526610	0.495335	0.362729	0.132606	4.60653e-06	0.00459099	0.824578	5.13709	4.00932	FALSE
cg20405891	RP11-627G23.1	chr11:134504436	0.373309	0.240566	0.132744	2.91678e-07	0.000902238	0.920509	5.91829	6.48369	FALSE
cg18552413	ACKR1;CADM3-AS1	chr1:159204819	0.507354	0.374479	0.132875	2.99253e-13	7.43621e-08	0.752274	9.81096	18.5649	FALSE
cg21788897	SLC39A4	chr8:144413689	0.194187	0.0610042	0.133183	0.000122487	0.0279409	1.6183	4.16552	1.07024	FALSE
cg23356831	TMEM121	chr14:105530175	0.491835	0.358646	0.133189	5.98694e-07	0.00139473	0.771918	5.71659	5.83954	FALSE
cg13627498		chr2:43027472	0.348111	0.214743	0.133368	2.29669e-05	0.0117672	1.03527	4.66945	2.56818	FALSE
cg16651416		chr15:101113698	0.6151	0.481605	0.133495	2.93453e-09	4.98779e-05	0.748596	7.19636	10.5807	FALSE
cg20619100		chr4:33104294	0.309469	0.175796	0.133673	3.81408e-10	1.35395e-05	1.08143	7.76456	12.3806	FALSE
cg04056227	RP11-744J10.3	chr8:69448954	0.704832	0.57103	0.133803	1.0933e-06	0.00196394	0.840901	5.54681	5.29966	FALSE
cg04039397	CD96	chr3:111541935	0.402666	0.268409	0.134257	1.96045e-05	0.0108955	0.79015	4.71612	2.71008	FALSE
cg15247329	AMZ1	chr7:2724611	0.706795	0.572178	0.134617	0.000184344	0.0342812	0.767744	4.03898	0.705539	FALSE
cg21201401	RP4-583P15.15;LIME1	chr20:63736531	0.74524	0.610474	0.134766	6.04383e-05	0.0197145	0.919872	4.38071	1.70161	FALSE
cg06683719		chr17:5770229	0.395576	0.260309	0.135267	5.67791e-06	0.0051556	0.886772	5.07691	3.82168	FALSE
cg22855968		chr6:134352023	0.800297	0.664841	0.135456	9.36381e-10	2.25178e-05	1.01725	7.51398	11.59	FALSE
cg06898279	DHRS7;PCNXL4	chr14:60162473	0.501415	0.365721	0.135694	7.45355e-06	0.00613972	0.764766	5.00991	3.57844	FALSE
cg21653913	CTC-490E21.12;EGLN2;RAB4B-EGLN2	chr19:40801872	0.458963	0.32315	0.135812	0.000270313	0.0419293	1.03489	3.91898	0.364627	TRUE	rs3776611
cg16015362	MTA1;TEX22	chr14:105437293	0.637321	0.501311	0.136009	1.69976e-05	0.0100196	0.837211	4.75807	2.83803	TRUE	rs587676563
cg10726445	LMO7;RP11-29G8.3	chr13:75762672	0.437471	0.301288	0.136183	4.51428e-08	0.000282798	0.867252	6.43809	8.15133	FALSE
cg02527881	PTH1R	chr3:46895164	0.639472	0.503256	0.136216	4.6359e-05	0.017182	0.879626	4.46049	1.93896	FALSE
cg08237401	RP5-1033H22.2;BCAR3	chr1:93592231	0.39399	0.257437	0.136552	4.5414e-09	6.63825e-05	0.940443	7.07515	10.1939	FALSE
cg15618495	TLDC1	chr16:84554078	0.236404	0.099714	0.13669	5.15461e-05	0.0180674	1.35335	4.43703	1.8465	FALSE
cg03320783	RP1-71H24.1;OAS2	chr12:112992930	0.599482	0.462585	0.136897	6.14104e-05	0.0198526	0.72716	4.3759	1.68733	FALSE
cg14023128	NAV3	chr12:78181785	0.365324	0.227721	0.137603	0.000137712	0.0297224	0.981136	4.12941	0.965659	FALSE
cg06285291	IGSF9B	chr11:133945339	0.727854	0.590143	0.137711	1.11652e-09	2.52224e-05	1.03308	7.46499	11.4348	TRUE	rs541139979
cg00169354		chr20:56347770	0.582214	0.444098	0.138115	0.000365159	0.0486102	0.853885	3.82358	0.0972206	FALSE
cg26977749	TRRAP;MIR3609	chr7:98880209	0.279323	0.141206	0.138117	9.1411e-10	2.25178e-05	1.25402	7.52068	11.6112	FALSE
cg10052504		chr11:121373176	0.594763	0.45629	0.138473	2.32554e-06	0.00305756	0.85997	5.33266	4.62264	FALSE
cg09396832	HSD17B12	chr11:43712716	0.651441	0.512909	0.138532	0.000133488	0.0291587	0.759626	4.13903	0.993464	FALSE
cg14940260		chr6:16217650	0.33377	0.195149	0.138621	1.40628e-05	0.00898331	1.12601	4.81361	3.008	FALSE
cg08474748		chr5:75054388	0.534264	0.395609	0.138654	0.000206231	0.0364747	0.761118	4.00396	0.605555	FALSE
cg14927461		chr11:2194631	0.724297	0.584701	0.139596	0.000321411	0.0456215	0.797034	3.86418	0.210632	FALSE
cg07001856	WFDC1	chr16:84313115	0.376201	0.236118	0.140083	5.86522e-07	0.00138367	0.916242	5.72236	5.85795	FALSE
cg07086945		chr6:108714941	0.319379	0.179039	0.140339	3.375e-05	0.0144265	1.0894	4.55533	2.22324	FALSE
cg15576492		chr1:1080066	0.220005	0.0796057	0.140399	9.17742e-08	0.000462267	1.77715	6.24088	7.51792	FALSE
cg16246284	PRSS3	chr9:33749060	0.366999	0.226576	0.140423	1.30323e-06	0.00218945	1.13765	5.49713	5.14215	FALSE
cg11910459	MYADM;AC008440.5	chr19:53876355	0.727151	0.586707	0.140444	8.80757e-07	0.00176514	0.859242	5.60786	5.4935	FALSE
cg20746006	CCDC91	chr12:28457964	0.507018	0.366433	0.140585	0.000141208	0.0300534	0.826657	4.12167	0.943287	TRUE	rs117537087
cg22705746	FMOD	chr1:203351377	0.403666	0.262495	0.141171	0.000133458	0.0291587	0.994247	4.13909	0.993662	TRUE	rs74779206
cg27196775	ARHGAP28	chr18:6781335	0.460054	0.317276	0.142778	6.34272e-07	0.00144015	0.936124	5.70035	5.7878	FALSE
cg10220391	ARHGAP26	chr5:142929850	0.384241	0.241378	0.142862	1.07065e-09	2.49421e-05	0.937076	7.47666	11.4718	FALSE
cg08799816	RADIL	chr7:4814494	0.288093	0.145132	0.142961	0.000237562	0.0391461	1.20124	3.95964	0.479588	FALSE
cg16042668	FYCO1	chr3:45996099	0.340577	0.19648	0.144098	6.33338e-11	3.37242e-06	1.05033	8.26866	13.9529	FALSE
cg22088683	SLC39A4	chr8:144413652	0.244163	0.0999543	0.144209	0.000204726	0.0363804	1.43677	4.01264	0.614668	FALSE
cg13624988	HMP19;CTC-229L21.1	chr5:174175857	0.408303	0.26404	0.144263	4.60999e-05	0.017176	1.0163	4.46217	1.94398	FALSE
cg03858365		chr13:97002034	0.602034	0.4572	0.144834	9.10413e-05	0.0241872	0.786449	4.25641	1.33526	FALSE
cg21050234	RP11-21G15.1;PIEZO2	chr18:10726519	0.389659	0.244746	0.144913	1.34649e-05	0.0087285	0.946037	4.82631	3.04697	FALSE
cg22107011		chr8:67901951	0.674133	0.528581	0.145552	5.02941e-06	0.00477619	0.855406	5.11183	3.93051	TRUE	rs140863212
cg20427449		chr5:181167866	0.251278	0.105712	0.145566	8.13646e-06	0.00641595	1.22208	4.97292	3.49886	FALSE
cg13071082	ASTN2	chr9:116990812	0.78929	0.643572	0.145718	2.12528e-06	0.00293127	1.01919	5.3583	4.70344	FALSE
cg10218876	TNNT1	chr19:55149256	0.33246	0.186371	0.146088	9.22226e-05	0.0243621	1.09899	4.25247	1.32374	FALSE
cg23352942	PTH1R	chr3:46889890	0.40688	0.260596	0.146284	2.3009e-06	0.00305208	1.05068	5.33569	4.6322	FALSE
cg01992742	NCOA3	chr20:47573600	0.870189	0.723657	0.146531	1.55951e-05	0.00951417	1.22867	4.78333	2.91525	TRUE	rs6066390
cg25952596	MEG9	chr14:101068746	0.742987	0.596116	0.146871	4.10244e-05	0.0161301	0.992019	4.4971	2.04842	FALSE
cg18468919	COLEC10	chr8:119072109	0.594488	0.447359	0.147129	0.000364987	0.0486016	0.816051	3.82373	0.0976376	FALSE
cg04831656	TRAK1	chr3:42012702	0.41758	0.269473	0.148107	8.17618e-06	0.00641595	0.975707	4.97151	3.49449	FALSE
cg17753365		chr8:57931364	0.784398	0.635953	0.148444	0.000253548	0.0405372	1.03926	3.93916	0.42161	FALSE
cg04124281	ST20-MTHFS;MTHFS	chr15:79897794	0.570802	0.42213	0.148672	2.07546e-05	0.0111712	0.88464	4.69933	2.65898	FALSE
cg09978860		chr4:55157753	0.411904	0.262901	0.149003	0.000102114	0.0255107	1.1592	4.22134	1.2327	FALSE
cg26987645	FMOD	chr1:203351257	0.508631	0.357646	0.150984	0.000103338	0.0256872	0.961003	4.21769	1.22206	FALSE
cg21625762	CTD-2012K14.5;CTD-2012K14.6	chr16:67554184	0.497469	0.346061	0.151409	1.57719e-06	0.00244457	0.931663	5.44305	4.971	FALSE
cg26944245	TMEM8A;MRPL28	chr16:371048	0.6192	0.46767	0.15153	0.000122201	0.0279276	0.842487	4.16624	1.07233	FALSE
cg12475495	IGKC;IGKV2-30	chr2:89245770	0.632961	0.481314	0.151646	5.57737e-06	0.00510786	0.840939	5.08205	3.83771	FALSE
cg19374305	DNAH7	chr2:196069127	0.650242	0.498528	0.151715	1.31102e-05	0.00853569	0.830025	4.83412	3.07092	FALSE
cg02660097		chr11:69099292	0.552649	0.400073	0.152576	1.13894e-06	0.00201633	0.829747	5.53525	5.26299	FALSE
cg11897689	FMOD	chr1:203351532	0.360644	0.208067	0.152578	4.29997e-05	0.0165484	1.14618	4.49169	2.00843	FALSE
cg18804719	LIG4	chr13:108212933	0.712054	0.559034	0.15302	2.32044e-07	0.000765412	0.985826	5.98225	6.68843	FALSE
cg14843632	ANKH	chr5:14870484	0.373373	0.220116	0.153257	7.12383e-05	0.021388	1.18317	4.33099	1.55454	FALSE
cg15108060	LPAR6;RB1	chr13:48400570	0.850087	0.695991	0.154096	2.81678e-05	0.0131983	1.3585	4.60905	2.38523	FALSE
cg09417038	YBEY	chr21:46296528	0.533437	0.378785	0.154652	0.000268842	0.0418054	0.798502	3.9207	0.369485	FALSE
cg25301532	KCNK15	chr20:44750311	0.643582	0.488808	0.154774	6.81507e-05	0.0210372	1.05013	4.34441	1.59417	FALSE
cg03449867	OCA2	chr15:27955506	0.900324	0.745332	0.154993	0.000282755	0.0429232	1.34222	3.90477	0.32459	TRUE	rs9920172
cg06806493	ASTN2	chr9:116935688	0.483453	0.327555	0.155899	1.28143e-05	0.00847626	0.925162	4.84079	3.09139	FALSE
cg14133635	PRSS3	chr9:33749417	0.340806	0.184342	0.156464	2.01457e-05	0.0110691	1.26974	4.7081	2.68567	FALSE
cg06747456	RIMBP2	chr12:130608182	0.618577	0.461895	0.156682	5.86596e-05	0.0193836	0.963234	4.38972	1.72833	FALSE
cg10441124	LINC01169	chr15:66673656	0.510701	0.353745	0.156956	3.05298e-06	0.00362408	1.01332	5.25499	4.37844	FALSE
cg26099834	LINC01169	chr15:66655229	0.37543	0.216549	0.15888	4.55749e-05	0.0170643	1.23597	4.46561	1.95424	FALSE
cg10196532	RCBTB1	chr13:49560503	0.757374	0.597267	0.160107	3.47137e-08	0.000237415	1.14579	6.51102	8.38559	FALSE
cg10109331	ANKRD29	chr18:23648711	0.654669	0.494318	0.160351	2.18211e-05	0.0114719	0.838253	4.68456	2.61405	TRUE	rs530907857
cg08164151	RP11-662M24.2;RIMBP2	chr12:130633886	0.383866	0.223492	0.160374	3.3382e-05	0.014332	1.38021	4.5586	2.23306	FALSE
cg06777732	RP11-662M24.2;RIMBP2	chr12:130633880	0.308887	0.148173	0.160715	1.12129e-05	0.00786326	2.02962	4.87973	3.21114	FALSE
cg16952973		chr12:4144039	0.600231	0.439065	0.161167	1.45007e-06	0.00231476	0.978369	5.46688	5.04638	FALSE
cg15574437	MAD1L1	chr7:1980238	0.68283	0.521415	0.161416	2.19957e-05	0.011515	0.936427	4.69194	2.60934	TRUE	rs12668156
cg04255391	PLEC	chr8:143934228	0.450158	0.288724	0.161433	1.68934e-06	0.00254418	1.02614	5.43796	4.90741	FALSE
cg27387030	FMOD	chr1:203351412	0.385373	0.223843	0.161531	6.53293e-05	0.02048	1.18935	4.3572	1.63199	FALSE
cg21746633	ALK	chr2:29896236	0.814218	0.651662	0.162556	0.00014877	0.0309098	1.29443	4.10554	0.896742	TRUE	rs150043999
cg00418799	WDR27	chr6:169589322	0.508449	0.345853	0.162596	2.37753e-05	0.0119951	0.885813	4.65924	2.53717	FALSE
cg05406088	LINC01169	chr15:66655278	0.349943	0.187283	0.16266	7.04949e-05	0.0212762	1.34545	4.33417	1.56392	FALSE
cg20133046		chr6:16217593	0.665722	0.502906	0.162816	0.000216327	0.0374262	1.04853	3.98901	0.562978	FALSE
cg12235788	MYLK	chr3:123757670	0.389425	0.22657	0.162855	1.08688e-06	0.00195937	1.11257	5.54848	5.30495	FALSE
cg04245104	RP4-663N10.1;NGF	chr1:115330748	0.867369	0.704277	0.163092	6.7465e-05	0.020897	1.27264	4.35544	1.60517	FALSE
cg15139473		chr15:70566419	0.72836	0.565181	0.163179	7.03348e-05	0.0212581	1.04159	4.33486	1.56596	FALSE
cg05004142	CCDC102A	chr16:57528827	0.799124	0.635023	0.164102	0.000171965	0.0331963	1.21189	4.06061	0.767512	FALSE
cg15919605		chr5:151613205	0.345137	0.180113	0.165024	0.000322333	0.0456741	1.29206	3.86328	0.208086	FALSE
cg18822299	DDX10	chr11:108896281	0.440811	0.275629	0.165182	0.000328196	0.0461628	1.32409	3.85755	0.192059	FALSE
cg07817824	FHIT	chr3:61030359	0.847369	0.681514	0.165855	3.31686e-06	0.00378904	1.14171	5.23128	4.30406	FALSE
cg09705401	CTD-2325B11.1	chr4:124244000	0.837476	0.670566	0.16691	0.000178549	0.0337544	1.21908	4.04892	0.734015	TRUE	rs6854804
cg01348922	ENPP7	chr17:79733213	0.321094	0.153488	0.167607	2.78794e-06	0.00343528	1.63754	5.28093	4.45993	FALSE
cg08152055	PDZRN3	chr3:73451827	0.611763	0.443401	0.168363	1.13802e-11	7.06976e-07	1.00309	8.75582	15.4446	FALSE
cg24425745		chr3:186025272	0.681851	0.512862	0.16899	1.78142e-07	0.0006607	1.10929	6.05607	6.92496	FALSE
cg01496151		chr18:49686108	0.817	0.647434	0.169566	0.000184179	0.0342812	1.22519	4.04579	0.7089	TRUE	rs149172699
cg04933176	ADCY10	chr1:167837251	0.773561	0.603868	0.169692	1.27486e-07	0.00055622	1.1302	6.14936	7.22417	FALSE
cg03321588	ARHGEF3	chr3:56753684	0.525537	0.355286	0.170251	5.00412e-06	0.00476431	1.11405	5.11328	3.93503	FALSE
cg01933473	RP4-635E18.7;EXOSC10	chr1:11072579	0.627624	0.457337	0.170287	0.000213908	0.037144	1.15787	3.99253	0.572995	FALSE
cg13318129	FAM118A	chr22:45341632	0.815233	0.64462	0.170613	8.16364e-08	0.000422625	1.33145	6.27344	7.62249	FALSE
cg20785120	BCAS4	chr20:50873001	0.59897	0.424694	0.174276	0.000132317	0.0290372	1.02389	4.14174	1.00133	FALSE
cg19442021		chr5:120096541	0.400551	0.224781	0.17577	2.64717e-05	0.0128169	1.24216	4.62746	2.44089	FALSE
cg07197752		chr1:156631129	0.441919	0.265976	0.175943	1.99137e-06	0.00280098	1.12181	5.37681	4.76182	FALSE
cg06611532		chr13:114134545	0.812254	0.635873	0.176381	3.70116e-07	0.0010531	1.49579	5.85159	6.27042	FALSE
cg13456836		chr13:23932659	0.668636	0.492211	0.176425	4.96191e-07	0.0012576	1.14208	5.76936	6.00782	FALSE
cg13185377	DIP2C	chr10:555842	0.386431	0.209505	0.176925	3.13313e-06	0.00367043	1.25004	5.24758	4.35519	FALSE
cg07278844		chr6:108714670	0.412773	0.235404	0.177368	9.06985e-05	0.024145	1.19124	4.25756	1.33863	FALSE
cg14175802	PLB1	chr2:28557620	0.703556	0.526098	0.177459	0.000240527	0.0393995	1.45299	3.95574	0.468544	TRUE	rs58720993
cg26836402	C16orf95;RP11-899L11.1	chr16:87219042	0.437699	0.259866	0.177833	7.15273e-06	0.00596642	1.10415	5.01023	3.61448	FALSE
cg06103394	PAQR4;PKMYT1	chr16:2968989	0.263555	0.0853144	0.178241	3.30171e-05	0.0142936	1.59359	4.59035	2.23848	FALSE
cg12835689	RP5-1033H22.2;BCAR3	chr1:93592182	0.382375	0.203072	0.179303	6.69372e-09	8.31669e-05	1.3506	6.96753	9.84979	FALSE
cg16178271	MAD1L1	chr7:1909118	0.913721	0.7336	0.180121	7.9776e-07	0.00164235	1.70911	5.63577	5.58224	TRUE	rs35582663
cg09351263		chr16:85830440	0.334549	0.152423	0.182126	2.84123e-05	0.0132355	1.90804	4.60649	2.37749	TRUE	rs62051300
cg07983614	TLDC1	chr16:84554296	0.482397	0.298426	0.183972	1.24459e-05	0.00835115	1.16959	4.8493	3.11756	FALSE
cg23246911	RPH3AL	chr17:304879	0.511747	0.327528	0.18422	0.000318644	0.0454277	1.2366	3.86693	0.218319	FALSE
cg02882979	MIR487B;MIR539;MIR381HG	chr14:101046254	0.723563	0.538816	0.184748	3.00079e-06	0.0036081	1.18519	5.2732	4.38407	FALSE
cg22410499	PRSS3	chr9:33749217	0.376958	0.192202	0.184757	1.87212e-06	0.0027047	1.58744	5.39437	4.81722	TRUE	rs576706747
cg17061760	NR3C2	chr4:148224673	0.673756	0.488765	0.184992	0.000227611	0.0384323	1.57573	3.97307	0.517691	TRUE	rs4835508
cg07715621	PBX3	chr9:125953778	0.860579	0.672863	0.187716	0.000122229	0.0279276	1.30019	4.16617	1.07212	TRUE	rs183006401
cg10564845	DOCK1	chr10:127117329	0.453783	0.264913	0.18887	3.61455e-06	0.00399952	1.14892	5.20667	4.22693	FALSE
cg24091761	RP5-1033H22.2;BCAR3	chr1:93592197	0.52343	0.333397	0.190033	4.99897e-10	1.50076e-05	1.18091	7.68899	12.1428	FALSE
cg06279296	DIP2C	chr10:555875	0.39427	0.202236	0.192034	1.38988e-05	0.00893211	1.30361	4.82754	3.01985	FALSE
cg15458017		chr17:9768956	0.606919	0.414835	0.192083	7.60847e-05	0.0220002	1.14068	4.31102	1.49569	FALSE
cg01243097	AP000304.12;ITSN1	chr21:33774206	0.574328	0.378656	0.195672	0.000309816	0.0448816	1.15078	3.87584	0.243299	FALSE
cg11755914		chr3:61253112	0.762285	0.565589	0.196696	1.67733e-05	0.0099576	1.29384	4.76197	2.84994	FALSE
cg06334689	DOC2A	chr16:30007398	0.624511	0.425829	0.198683	0.00018162	0.0340442	1.26533	4.04361	0.71881	TRUE	rs12921753
cg13679714	ENPP7	chr17:79733147	0.37657	0.177755	0.198816	2.53642e-05	0.0124629	1.77006	4.64011	2.47919	FALSE
cg18621232	NKAIN1	chr1:31208848	0.4143	0.213481	0.200819	0.000236944	0.0391134	1.52189	3.96046	0.481908	FALSE
cg17196155	XRCC2	chr7:152648141	0.754137	0.553047	0.201089	5.6905e-05	0.0190316	1.27735	4.40711	1.75735	TRUE	rs3218544
cg21213783	FYN	chr6:111843853	0.354818	0.149895	0.204922	5.63958e-08	0.000333665	1.54903	6.37627	7.95274	FALSE
cg06468454	P2RX5;P2RX5-TAX1BP3	chr17:3688082	0.639579	0.433408	0.206172	4.65825e-07	0.00120577	1.2145	5.78709	6.0644	FALSE
cg23505766	S100A16	chr1:153610063	0.685057	0.477222	0.207835	1.71593e-05	0.0100699	1.33303	4.75529	2.82954	FALSE
cg24587835	WSCD1	chr17:5770913	0.562789	0.35308	0.209709	0.000140842	0.0300156	1.47822	4.12938	0.946822	FALSE
cg14580085		chr2:238644764	0.608378	0.397703	0.210675	0.000183179	0.0341816	1.25792	4.04095	0.711193	FALSE
cg03781663	AHNAK	chr11:62487748	0.332958	0.119979	0.212979	6.35078e-07	0.00144015	1.60094	5.69999	5.78667	FALSE
cg11440486	RP11-94C24.6;MYCBPAP	chr17:50507854	0.811457	0.596161	0.215296	8.09227e-07	0.00164586	1.56421	5.63175	5.56944	FALSE
cg08506353	HLA-DPB2	chr6:33128534	0.581045	0.364734	0.216311	0.00015134	0.0311737	1.66303	4.10704	0.884018	TRUE	rs185037470
cg14971470	RP11-47I22.4;PRKCH	chr14:61528968	0.801059	0.582578	0.218481	1.5346e-08	0.000143001	1.43294	6.76287	9.1052	FALSE
cg11146476	PTPN2	chr18:12857703	0.446725	0.228136	0.218588	7.12656e-07	0.00152604	1.36421	5.66755	5.68336	FALSE
cg10331657		chr3:193777834	0.405133	0.186169	0.218964	0.00025719	0.0408429	1.75614	3.93467	0.408918	TRUE	rs9881421
cg12534199		chr3:109399130	0.655606	0.436213	0.219393	0.000212751	0.037039	1.28283	3.99423	0.577828	TRUE	rs7642595
cg24925741		chr1:2313781	0.391463	0.170701	0.220762	0.00017912	0.0338085	2.51609	4.04793	0.731167	TRUE	rs2843153
cg17254663	CHD8	chr14:21449849	0.285633	0.0638169	0.221816	0.000182036	0.0340538	1.95659	4.0429	0.716773	TRUE	rs10137743
cg07718431		chr3:188036583	0.617693	0.395139	0.222554	0.00030267	0.0443862	1.38257	3.88324	0.264052	FALSE
cg22224040	ENPP7	chr17:79733071	0.545943	0.3217	0.224243	1.18097e-05	0.00810668	1.39158	4.86461	3.16462	FALSE
cg21055985	ROBO1	chr3:78872465	0.646033	0.420331	0.225702	2.24447e-05	0.0116625	1.31297	4.67624	2.5888	FALSE
cg01118640		chr14:52350196	0.803151	0.576913	0.226238	4.51833e-05	0.0170031	1.61447	4.46819	1.96196	TRUE	rs697812
cg01630032	WWOX	chr16:78641782	0.682206	0.454061	0.228145	0.000101023	0.0253647	1.37336	4.22463	1.2423	TRUE	rs117840246
cg12362235	FAM107B	chr10:14648936	0.636547	0.40558	0.230967	1.78594e-05	0.0103115	1.48471	4.74354	2.79368	TRUE	rs61845073
cg15173629		chrX:85627556	0.737943	0.506888	0.231055	0.000315352	0.0452353	1.39936	3.87604	0.230163	FALSE
cg13740636	HEPHL1	chr11:94021056	0.44867	0.215493	0.233177	0.000177224	0.033626	2.15661	4.05124	0.740655	TRUE	rs2511404
cg24911730	DCDC2C	chr2:3741725	0.53198	0.297941	0.234038	6.2239e-08	0.000352312	1.36833	6.34887	7.86474	FALSE
cg11035303	ANO10;SNRK	chr3:43424010	0.29492	0.0606384	0.234282	1.79073e-05	0.0103144	2.75258	4.74276	2.79128	TRUE	rs4510359
cg15229836		chr2:238644738	0.694748	0.460446	0.234302	4.40321e-05	0.0167898	1.52637	4.47593	1.98507	FALSE
cg20111217	RP11-94C24.6;MYCBPAP	chr17:50507902	0.825145	0.588947	0.236199	3.68609e-07	0.00105283	1.77414	5.85274	6.27408	FALSE
cg19707653	KIAA1671	chr22:25175961	0.702931	0.465523	0.237408	0.000348948	0.0475256	1.76163	3.83805	0.137568	TRUE	rs7284258
cg09916840	C16orf95;RP11-899L11.1;RP11-899L11.3	chr16:87215005	0.337293	0.0992561	0.238037	0.00020125	0.036021	2.74319	4.0116	0.627339	TRUE	rs4843570
cg26846943	FYN	chr6:111843858	0.522495	0.280009	0.242487	1.51688e-09	3.05621e-05	1.43349	7.37972	11.1642	FALSE
cg25254350	LINC01435	chr10:107865659	0.742801	0.495757	0.247044	5.79761e-05	0.019243	1.47494	4.39326	1.73882	TRUE	rs17753272
cg06520095		chr16:66424139	0.816397	0.567474	0.248923	3.8032e-05	0.0154786	1.76662	4.51973	2.11625	TRUE	rs1972835
cg16527629	SPDEF	chr6:34556920	0.57324	0.323129	0.250111	1.45272e-05	0.00916994	2.26841	4.8041	2.97887	TRUE	rs2233632
cg06275774	PCNXL2	chr1:233016202	0.67498	0.424549	0.250431	2.491e-05	0.0122816	1.50641	4.64545	2.49538	FALSE
cg15831967	HELZ	chr17:67221259	0.590216	0.337685	0.252531	6.45337e-06	0.0056399	1.86103	5.03997	3.70681	FALSE
cg03075889	MAD1L1	chr7:1936820	0.88793	0.635229	0.252701	7.24928e-06	0.00603144	1.94869	5.00635	3.60245	TRUE	rs1801368
cg16775095	LINC01169	chr15:66654727	0.749268	0.494066	0.255202	8.04517e-05	0.0226971	2.18766	4.29407	1.44579	TRUE	rs8032244
cg09672255	ZNF879	chr5:179028195	0.816739	0.557855	0.258884	4.8105e-05	0.0174268	1.92919	4.4494	1.90587	TRUE	rs10464075
cg04315865		chr13:46529790	0.546976	0.287563	0.259413	5.84921e-07	0.00138367	1.69008	5.72313	5.8604	FALSE
cg24859648	BANF2	chr20:17699898	0.508673	0.248923	0.25975	0.00027233	0.0420759	2.61594	3.91663	0.358012	TRUE	rs2277868
cg12797254	PRKCH	chr14:61359242	0.541919	0.28185	0.260069	5.21809e-07	0.00128807	1.7369	5.75522	5.96271	TRUE	rs140024073
cg20414709	PODXL	chr7:131510951	0.823349	0.56317	0.260179	4.25138e-05	0.0164298	1.90558	4.48643	2.01649	TRUE	rs12670788
cg13514836		chr6:111623333	0.584021	0.322416	0.261605	0.000238576	0.0392464	2.72166	3.9583	0.475795	TRUE	rs7740180
cg21028156		chrX:2825618	0.387071	0.123255	0.263815	1.14524e-05	0.00797154	2.73602	4.87357	3.19218	TRUE	rs5982589
cg11826549		chr16:77719821	0.775892	0.510152	0.26574	0.000315278	0.0452334	2.04954	3.8703	0.22776	TRUE	rs308930
cg24057558	RPH3AL	chr17:362689	0.781013	0.515086	0.265927	0.000148464	0.0308972	2.03529	4.10618	0.898581	TRUE	rs9909356
cg11377625	KCTD1	chr18:26508866	0.756289	0.489128	0.267161	0.000186599	0.0345362	1.9264	4.03519	0.694702	TRUE	rs9949688
cg08002427	DNAH9	chr17:11600190	0.80862	0.538095	0.270525	6.38299e-05	0.0202623	2.03122	4.36422	1.65276	TRUE	rs12450436
cg00901687	RP11-94C24.6;MYCBPAP	chr17:50507908	0.804461	0.533188	0.271273	2.20909e-06	0.00297798	1.92256	5.34729	4.66874	FALSE
cg04826010	ADAP2	chr17:30950818	0.66123	0.388413	0.272817	8.98818e-11	4.1878e-06	1.59584	8.16998	13.6472	FALSE
cg22305850	LINC01104	chr2:100207640	0.7895	0.512483	0.277016	0.000272885	0.0421069	2.67907	3.91599	0.356201	TRUE	rs4851267
cg10978613		chr8:116460792	0.769754	0.490778	0.278977	0.000265415	0.0415412	2.12927	3.92475	0.380901	TRUE	rs7463051
cg03645661	DAZAP2;SMAGP	chr12:51262882	0.564584	0.284392	0.280192	4.95179e-05	0.0177048	1.70308	4.44071	1.87995	FALSE
cg15019001	HLA-DPB2	chr6:33128525	0.769799	0.486893	0.282906	0.000137386	0.0296922	2.16226	4.13015	0.967775	FALSE
cg10240906	BMP7	chr20:57228630	0.710505	0.427162	0.283343	8.34618e-05	0.0232089	2.31438	4.28289	1.41295	TRUE	rs17404303
cg17811452	TP53TG5;SYS1-DBNDD2	chr20:45379033	0.722652	0.439171	0.283481	2.91775e-05	0.0134433	2.1155	4.5986	2.35368	TRUE	rs2231610
cg03615426	IQCK;CTD-2380F24.1	chr16:19766087	0.583928	0.298	0.285927	0.000106078	0.0260641	1.91205	4.20968	1.19868	FALSE
cg08963013	LRRTM4;AC079117.1	chr2:77008091	0.686655	0.398782	0.287873	0.0001534	0.0313956	2.32851	4.09605	0.869403	TRUE	rs1446704
cg02502145	SOS1	chr2:39092305	0.407487	0.110036	0.297451	2.25727e-05	0.0116695	2.6562	4.67457	2.5837	TRUE	rs297142
cg08250118		chr1:182888871	0.812084	0.510433	0.301651	0.000144378	0.0303784	2.50667	4.11481	0.923475	TRUE	rs10797794
cg12262617	SLC36A3	chr5:151298233	0.616056	0.310653	0.305404	0.000286304	0.0431195	2.48817	3.90083	0.313495	FALSE
cg01234346	MYH9	chr22:36381692	0.669221	0.361314	0.307908	0.000122455	0.0279409	2.44672	4.1656	1.07047	TRUE	rs9610498
cg04396360	PEX14	chr1:10556426	0.474185	0.165038	0.309147	3.282e-05	0.0142761	2.99316	4.56365	2.24828	TRUE	rs4240915
cg09935224		chr3:5232676	0.642355	0.329483	0.312872	6.80687e-05	0.0210282	2.562	4.34477	1.59525	TRUE	rs7627383
cg20704148	SLCO2B1	chr11:75150387	0.584092	0.26896	0.315132	6.70856e-05	0.0208205	3.03443	4.34918	1.60826	TRUE	rs2851068
cg07909498		chr4:78706322	0.67414	0.356915	0.317224	6.23987e-05	0.0200158	2.84039	4.37107	1.67305	TRUE	rs7699519
cg23840008		chr15:60414169	0.682913	0.365138	0.317775	5.26819e-06	0.00494002	2.37256	5.09848	3.88889	TRUE	rs7168192
cg14615128	GRID2IP	chr7:6529046	0.772853	0.452882	0.319971	5.43222e-06	0.00503681	2.42906	5.08965	3.86137	TRUE	rs56303722
cg22671798	ZNF573	chr19:37738475	0.613658	0.291552	0.322106	7.28959e-05	0.021657	2.58943	4.32402	1.53397	TRUE	rs1291
cg02331830	PLEC	chr8:143934119	0.74054	0.413275	0.327265	1.66053e-07	0.000630974	2.22471	6.07567	6.98783	FALSE
cg03781170		chr22:48883280	0.538161	0.208917	0.329244	3.30791e-06	0.00378904	3.53477	5.23205	4.30648	TRUE	rs28570175
cg11231155	NCOR2	chr12:124377316	0.716406	0.386746	0.32966	7.72374e-05	0.0221456	3.03629	4.30646	1.48224	TRUE	rs12367444
cg15917410	CORO2B	chr15:68717874	0.441399	0.111197	0.330202	1.22055e-16	9.0989e-11	2.76112	12.2182	25.0296	FALSE
cg11431762	MFSD12;HMG20B	chr19:3571446	0.732019	0.399941	0.332078	0.000166099	0.0325837	2.58175	4.07139	0.798462	TRUE	rs11085023
cg08238375	MCC	chr5:113147451	0.732343	0.397588	0.334755	0.000151183	0.0311507	3.1121	4.10056	0.882388	TRUE	rs4705795
cg14096311	SH3D19	chr4:151196031	0.61	0.2684	0.3416	3.49444e-12	4.3417e-07	2.11954	9.09455	16.4637	FALSE
cg25465065	PMF1;PMF1-BGLAP	chr1:156228573	0.817043	0.463152	0.353891	5.36658e-05	0.0184532	2.79219	4.41653	1.80796	TRUE	rs3768276
cg17171259	ROR1	chr1:64003354	0.614191	0.259221	0.35497	9.88353e-06	0.00721899	3.12699	4.91646	3.32435	TRUE	rs285383
cg05730108	FARP1	chr13:98442748	0.785171	0.425467	0.359705	9.45051e-05	0.0246471	2.67441	4.24501	1.30189	TRUE	rs9517298
cg23159970	CACNA1C	chr12:2581218	0.547996	0.175954	0.372042	4.99444e-06	0.00476431	3.16372	5.11384	3.93677	TRUE	rs7311355
cg20205188	ADARB2	chr10:1205830	0.761386	0.380604	0.380782	6.6889e-06	0.00576084	3.33572	5.0414	3.671	TRUE	rs12259157
cg10776061	MAN2B1	chr19:12657575	0.680427	0.294015	0.386412	8.02764e-05	0.0226683	3.10272	4.29473	1.44774	TRUE	rs73002392
cg26365090	TOX2	chr20:43945721	0.72898	0.340295	0.388685	4.57306e-06	0.00458831	2.79243	5.13919	4.01586	TRUE	rs11700304
cg14179288	TLE4	chr9:79671435	0.7136	0.309689	0.403911	1.56521e-06	0.00244106	3.72516	5.44521	4.97784	TRUE	rs2297498
cg06279067	CASQ2	chr1:115765223	0.80899	0.395419	0.41357	3.05051e-08	0.000218662	3.22836	6.54689	8.50079	TRUE	rs9428090
cg09157251	SHANK2	chr11:70887145	0.853209	0.433882	0.419328	4.96631e-08	0.000303465	2.79809	6.43395	8.04332	FALSE
cg01594260	LINC00298	chr2:7977990	0.651591	0.220806	0.430785	1.46004e-06	0.0023257	3.67211	5.46494	5.04023	TRUE	rs13021734
cg02372404		chr10:129411291	0.594158	0.138338	0.45582	4.06556e-09	6.31413e-05	4.47726	7.10586	10.292	TRUE	rs877430
cg04049787		chr2:173658279	0.798143	0.219631	0.578512	1.99677e-10	7.83445e-06	4.53638	7.94571	12.9487	TRUE	rs11694906

## Sheet: Supp Table 4
Supplementary Table 4. Gene ontology and pathway analysis of genes hypomethylated in African-American lupus patients compared to European-American lupus patients (Δβ of < -10% and FDR-adjusted P-value < 0.05). Molecular Function and Biological Process Gene Ontologies and KEGG Pathways were selected for enrichment. P-values were derived using a hypergeometric probability mass function and a Benjam…
ID	Name	Category	P-value	Benjamini-Hochberg FDR-adjusted P-value	Hit Count in Query List	Hit Count in Genome	Hit in Query List
GO:0042802	identical protein binding	GO: Molecular Function	1.61e-05	0.0135	54	1995	NPL,GPHN,NRG1,ERBB4,PRMT8,MAX,ACOT7,TLR6,PLEKHB1,TENM2,DSCAML1,ADCY8,ADH7,NOD1,SUN2,MAD1L1,UCK2,HOOK2,TPST2,TRPV1,SH3GL2,LZTFL1,RNF135,PON1,WWTR1,TNN,IKBKB,ATP2A1,SORD,DAPK1,GNMT,ARFIP1,KCNMA1,BCL10,TESC,YWHAQ,SDK1,MTUS2,MCPH1,RB1,GRB10,GRID2,SRGAP2,RUNX1,PRC1,OMG,MLYCD,TGFB1,ABCB10,HMCN1,GYG1,TLR1,LRRC8A,PACSIN2
GO:2001223	negative regulation of neuron migration	GO: Biological Process	1.09e-06	0.0045	5	14	NRG1,ERBB4,TNN,SRGAP2,GSK3B
GO:0045596	negative regulation of cell differentiation	GO: Biological Process	2.88e-06	0.0045	31	860	NRG1,ERBB4,ITGB1BP1,SEMA6D,SEMA5B,CUL4A,FNDC3B,TRPV1,TNPO2,WNT9A,WWTR1,NCOR2,SIRT2,TNN,SLIT1,SOX9,RC3H1,XYLT1,NF1,PTPRS,GLI2,NOTCH1,RARA,RB1,SRGAP2,CHADL,RUNX1,OMG,GSK3B,TGFB1,PAWR
GO:0030182	neuron differentiation	GO: Biological Process	3.81e-06	0.0045	46	1579	NRG1,ERBB4,TENM2,DSCAML1,SEMA6D,SEMA5B,MYO3B,SH3GL2,WNT9A,NCKIPSD,DOCK10,HIPK2,TSKU,TNN,SLIT1,ITSN2,CNTNAP2,PRKCA,IKBKB,GABRB1,SOX9,GABRR2,SPTB,GFRA1,XYLT1,NF1,PTPRK,PTPRS,GLI2,KCNMA1,NANOS1,SDK1,UNC5D,NOTCH1,RARA,RB1,GRB10,GRID2,SRGAP2,RUNX1,OMG,OPCML,GSK3B,CRB1,TH,FBXO31
GO:1903053	regulation of extracellular matrix organization	GO: Biological Process	4.03e-06	0.0045	7	46	SOX9,NOTCH1,CARMIL2,RB1,CHADL,TGFB1,TNFRSF1B
GO:0048666	neuron development	GO: Biological Process	4.76e-06	0.0045	40	1298	NRG1,TENM2,DSCAML1,SEMA6D,SEMA5B,MYO3B,SH3GL2,NCKIPSD,DOCK10,TSKU,TNN,SLIT1,ITSN2,CNTNAP2,PRKCA,IKBKB,GABRB1,GABRR2,SPTB,GFRA1,XYLT1,NF1,PTPRK,PTPRS,GLI2,NANOS1,SDK1,UNC5D,NOTCH1,RB1,GRB10,GRID2,SRGAP2,RUNX1,OMG,OPCML,GSK3B,CRB1,TH,FBXO31
GO:0048699	generation of neurons	GO: Biological Process	5.43e-06	0.0045	49	1752	NRG1,ERBB4,TENM2,DSCAML1,SEMA6D,SEMA5B,MYO3B,SH3GL2,WNT9A,NCKIPSD,DOCK10,HIPK2,TSKU,SIRT2,TNN,SLIT1,ITSN2,CNTNAP2,PRKCA,IKBKB,GABRB1,SOX9,GABRR2,SPTB,GFRA1,XYLT1,NF1,PTPRK,PTPRS,GLI2,KCNMA1,NANOS1,SDK1,UNC5D,NOTCH1,RARA,RB1,GRB10,GRID2,SRGAP2,RUNX1,OMG,OPCML,GSK3B,CRB1,TGFB1,TH,FBXO31,TNFRSF1B
GO:2001222	regulation of neuron migration	GO: Biological Process	1.21e-05	0.00858	7	54	NRG1,ERBB4,TNN,UNC5D,SRGAP2,GSK3B,FBXO31
GO:0022008	neurogenesis	GO: Biological Process	1.4e-05	0.00872	50	1867	NRG1,ERBB4,TENM2,DSCAML1,SEMA6D,SEMA5B,SUN2,MYO3B,SH3GL2,WNT9A,NCKIPSD,DOCK10,HIPK2,TSKU,SIRT2,TNN,SLIT1,ITSN2,CNTNAP2,PRKCA,IKBKB,GABRB1,SOX9,GABRR2,SPTB,GFRA1,XYLT1,NF1,PTPRK,PTPRS,GLI2,KCNMA1,NANOS1,SDK1,UNC5D,NOTCH1,RARA,RB1,GRB10,GRID2,SRGAP2,RUNX1,OMG,OPCML,GSK3B,CRB1,TGFB1,TH,FBXO31,TNFRSF1B
GO:0051241	negative regulation of multicellular organismal process	GO: Biological Process	2.73e-05	0.0126	42	1500	NRG1,ERBB4,ABR,ITGB1BP1,MCC,TLR6,SEMA6D,SEMA5B,PLAT,CUL4A,FNDC3B,TRPV1,WNT9A,RNF135,PON1,SIRT2,TNN,SLIT1,PRKCA,ATP2A1,SOX9,RC3H1,IL20RB,PTGER1,XYLT1,NF1,PTPRS,SULF1,GLI2,KCNMA1,NOTCH1,RARA,RB1,SRGAP2,CHADL,RUNX1,OMG,GSK3B,TGFB1,GPR161,PAWR,TNFRSF1B
GO:0007155	cell adhesion	GO: Biological Process	3.14e-05	0.0126	42	1509	MAGI1,PDPK1,ITGB1BP1,TENM2,DSCAML1,MAD1L1,FNDC3B,EPB41L4B,COL5A3,TNN,CNTNAP2,PRKCA,PDZD2,SOX9,DCHS2,RC3H1,IL20RB,CCDC88B,ITGB2,NF1,PTPRK,PTPRS,GLI2,BCL10,TESC,SDK1,UNC5D,NOTCH1,RARA,CARMIL2,GRID2,SRGAP2,RUNX1,OMG,OPCML,GSK3B,CRB1,TGFB1,HMCN1,CD81,PAWR,MSLN
GO:0010721	negative regulation of cell development	GO: Biological Process	3.27e-05	0.0126	18	411	NRG1,ERBB4,ITGB1BP1,SEMA6D,SEMA5B,TRPV1,SIRT2,TNN,SLIT1,SOX9,XYLT1,NF1,PTPRS,NOTCH1,SRGAP2,OMG,GSK3B,TGFB1
GO:0022610	biological adhesion	GO: Biological Process	3.49e-05	0.0126	42	1516	MAGI1,PDPK1,ITGB1BP1,TENM2,DSCAML1,MAD1L1,FNDC3B,EPB41L4B,COL5A3,TNN,CNTNAP2,PRKCA,PDZD2,SOX9,DCHS2,RC3H1,IL20RB,CCDC88B,ITGB2,NF1,PTPRK,PTPRS,GLI2,BCL10,TESC,SDK1,UNC5D,NOTCH1,RARA,CARMIL2,GRID2,SRGAP2,RUNX1,OMG,OPCML,GSK3B,CRB1,TGFB1,HMCN1,CD81,PAWR,MSLN
GO:0002761	regulation of myeloid leukocyte differentiation	GO: Biological Process	3.5e-05	0.0126	10	139	CUL4A,PRKCA,IRF7,NF1,TESC,RARA,RB1,RUNX1,GSK3B,TGFB1
GO:0051961	negative regulation of nervous system development	GO: Biological Process	3.64e-05	0.0126	17	376	NRG1,ERBB4,SEMA6D,SEMA5B,SIRT2,TNN,SLIT1,SOX9,XYLT1,NF1,PTPRS,NOTCH1,SRGAP2,OMG,GSK3B,TGFB1,GPR161
GO:1903054	negative regulation of extracellular matrix organization	GO: Biological Process	3.81e-05	0.0126	4	14	NOTCH1,CHADL,TGFB1,TNFRSF1B
GO:1901700	response to oxygen-containing compound	GO: Biological Process	4.13e-05	0.0128	48	1839	STX2,ABR,PDPK1,MAX,TLR6,ADCY8,ADCY9,ADH7,ACSL1,NOD1,ATP6V1D,AKAP6,COL4A1,TRPV1,WNT9A,PTGES,PON1,MEAK7,NCOR2,MIR140,SIRT2,PRKCA,IKBKB,ATP2A1,GABRB1,SOX9,DAPK1,PANX1,PTGER1,PTPRK,PTPRN2,MLC1,NFKBIB,KCNMA1,BCL10,TESC,SDK1,NOTCH1,RARA,CASP4,GRB10,RUNX1,GSK3B,TGFB1,TH,PAWR,TNFRSF1B,MAN1B1
GO:0050768	negative regulation of neurogenesis	GO: Biological Process	5.99e-05	0.0173	16	353	NRG1,ERBB4,SEMA6D,SEMA5B,SIRT2,TNN,SLIT1,SOX9,XYLT1,NF1,PTPRS,NOTCH1,SRGAP2,OMG,GSK3B,TGFB1
GO:0099536	synaptic signaling	GO: Biological Process	6.28e-05	0.0173	29	913	STX2,NRG1,ERBB4,ABR,TENM2,ADCY8,CACNG2,PLAT,TRPV1,CNTNAP2,PRKCA,GABRB1,GABRR2,ERC1,PTGER1,NF1,PTPRN2,PTPRS,KCNMA1,RIC3,RARA,DTNA,GRID2,GRIK4,GSK3B,TH,RIMBP2,PAWR,PACSIN2
GO:0003176	aortic valve development	GO: Biological Process	8.88e-05	0.0218	5	32	SOX9,NOTCH1,RB1,TGFB1,TNFRSF1B
GO:0007267	cell-cell signaling	GO: Biological Process	9.11e-05	0.0218	48	1899	STX2,NRG1,ERBB4,ABR,MCC,TENM2,ADCY8,CACNG2,PLAT,TRPV1,WNT9A,HIPK2,WWTR1,TSKU,TNN,CNTNAP2,PRKCA,GABRB1,SOX9,GABRR2,WWOX,ERC1,PSMD5,PANX1,PTGER1,ITGB2,NF1,PTPRN2,RBMS3,PTPRS,SULF1,GLI2,KCNMA1,NOTCH1,RIC3,RARA,DTNA,GRB10,GRID2,GRIK4,RUNX1,GSK3B,CRB1,TH,TNFSF8,RIMBP2,PAWR,PACSIN2
GO:0021537	telencephalon development	GO: Biological Process	9.24e-05	0.0218	14	291	NRG1,ERBB4,SUN2,TSKU,NCOR2,SLIT1,CNTNAP2,NF1,PTPRS,RARA,MCPH1,SRGAP2,GSK3B,TH
GO:0007417	central nervous system development	GO: Biological Process	9.63e-05	0.0218	33	1129	NRG1,ERBB4,ABR,DSCAML1,SEMA6D,SUN2,COL4A1,SH3GL2,TSKU,NCOR2,SIRT2,SLIT1,CNTNAP2,PRKCA,GABRB1,SOX9,NF1,PTPRS,GLI2,YWHAQ,NANOS1,UNC5D,NOTCH1,RARA,MCPH1,GRID2,SRGAP2,RUNX1,OMG,GSK3B,TGFB1,TH,TNFRSF1B
GO:0061037	negative regulation of cartilage development	GO: Biological Process	0.000104	0.0223	5	33	WNT9A,SOX9,GLI2,RARA,CHADL
GO:0099537	trans-synaptic signaling	GO: Biological Process	0.00012	0.0223	28	900	STX2,ERBB4,ABR,TENM2,ADCY8,CACNG2,PLAT,TRPV1,CNTNAP2,PRKCA,GABRB1,GABRR2,ERC1,PTGER1,NF1,PTPRN2,PTPRS,KCNMA1,RIC3,RARA,DTNA,GRID2,GRIK4,GSK3B,TH,RIMBP2,PAWR,PACSIN2
GO:0051093	negative regulation of developmental process	GO: Biological Process	0.000124	0.0223	34	1194	NRG1,ERBB4,ABR,ITGB1BP1,SEMA6D,SEMA5B,CUL4A,FNDC3B,TRPV1,TNPO2,WNT9A,WWTR1,NCOR2,SIRT2,TNN,SLIT1,SOX9,RC3H1,XYLT1,NF1,PTPRS,SULF1,GLI2,NOTCH1,RARA,RB1,SRGAP2,CHADL,RUNX1,OMG,GSK3B,TGFB1,GPR161,PAWR
GO:0051271	negative regulation of cellular component movement	GO: Biological Process	0.000126	0.0223	17	416	NRG1,ERBB4,ABR,ITGB1BP1,MCC,SEMA6D,SEMA5B,MIR140,TNN,SLIT1,NF1,PTPRK,SULF1,NOTCH1,SRGAP2,GSK3B,TGFB1
GO:0048858	cell projection morphogenesis	GO: Biological Process	0.000127	0.0223	25	763	NRG1,TENM2,DSCAML1,SEMA6D,SEMA5B,SH3GL2,DOCK10,TSKU,TNN,SLIT1,ITSN2,CNTNAP2,PRKCA,SPTB,GFRA1,PTPRS,GLI2,UNC5D,NOTCH1,GRB10,SRGAP2,OMG,GSK3B,FBXO31,PACSIN2
GO:0002062	chondrocyte differentiation	GO: Biological Process	0.00013	0.0223	9	132	MATN1,TRPS1,WNT9A,PRKCA,SOX9,SULF1,GLI2,CHADL,TGFB1
GO:0061035	regulation of cartilage development	GO: Biological Process	0.000134	0.0223	7	78	TRPS1,WNT9A,SOX9,GLI2,RARA,CHADL,TGFB1
GO:0031175	neuron projection development	GO: Biological Process	0.000138	0.0223	33	1151	NRG1,TENM2,DSCAML1,SEMA6D,SEMA5B,MYO3B,SH3GL2,NCKIPSD,DOCK10,TSKU,TNN,SLIT1,ITSN2,CNTNAP2,PRKCA,IKBKB,SPTB,GFRA1,XYLT1,NF1,PTPRK,PTPRS,GLI2,SDK1,UNC5D,NOTCH1,RB1,GRB10,GRID2,SRGAP2,OMG,GSK3B,FBXO31
GO:0030852	regulation of granulocyte differentiation	GO: Biological Process	0.000139	0.0223	4	19	CUL4A,TESC,RARA,RUNX1
GO:0030030	cell projection organization	GO: Biological Process	0.000145	0.0224	46	1828	STX2,NRG1,TENM2,DSCAML1,SEMA6D,SEMA5B,ATP6V1D,MYO3B,SH3GL2,NCKIPSD,DOCK10,WWTR1,TSKU,SIRT2,CFAP52,TNN,SLIT1,ITSN2,CNTNAP2,PRKCA,IKBKB,TBC1D9B,SPTB,GFRA1,XYLT1,NF1,PTPRK,PTPRS,GLI2,BCL10,WDR90,DNAH9,SDK1,UNC5D,NOTCH1,CARMIL2,RB1,CASP4,GRB10,GRID2,SRGAP2,RFX2,OMG,GSK3B,FBXO31,PACSIN2
GO:1905314	semi-lunar valve development	GO: Biological Process	0.000181	0.0272	5	37	SOX9,NOTCH1,RB1,TGFB1,TNFRSF1B
GO:0032990	cell part morphogenesis	GO: Biological Process	0.000189	0.0272	25	783	NRG1,TENM2,DSCAML1,SEMA6D,SEMA5B,SH3GL2,DOCK10,TSKU,TNN,SLIT1,ITSN2,CNTNAP2,PRKCA,SPTB,GFRA1,PTPRS,GLI2,UNC5D,NOTCH1,GRB10,SRGAP2,OMG,GSK3B,FBXO31,PACSIN2
GO:0060560	developmental growth involved in morphogenesis	GO: Biological Process	0.000195	0.0272	13	275	NRG1,SEMA6D,SEMA5B,SH3GL2,TNN,SLIT1,ITSN2,SOX9,PTPRS,NOTCH1,OMG,GSK3B,TGFB1
GO:0040013	negative regulation of locomotion	GO: Biological Process	0.000197	0.0272	17	432	NRG1,ERBB4,ABR,ITGB1BP1,MCC,SEMA6D,SEMA5B,MIR140,TNN,SLIT1,NF1,PTPRK,SULF1,NOTCH1,SRGAP2,GSK3B,TGFB1
GO:0050863	regulation of T cell activation	GO: Biological Process	0.000212	0.0274	15	354	PDPK1,MAD1L1,RC3H1,IL20RB,CCDC88B,GLI2,BCL10,RARA,CARMIL2,RUNX1,TGFB1,TNFSF8,CD81,PAWR,TNFRSF1B
GO:0048812	neuron projection morphogenesis	GO: Biological Process	0.000214	0.0274	24	743	NRG1,TENM2,DSCAML1,SEMA6D,SEMA5B,SH3GL2,DOCK10,TSKU,TNN,SLIT1,ITSN2,CNTNAP2,PRKCA,SPTB,GFRA1,PTPRS,GLI2,UNC5D,NOTCH1,GRB10,SRGAP2,OMG,GSK3B,FBXO31
GO:0000902	cell morphogenesis	GO: Biological Process	0.000215	0.0274	33	1179	NRG1,MATN1,ITGB1BP1,TENM2,DSCAML1,SEMA6D,SEMA5B,MYO3B,FGR,FNDC3B,SH3GL2,DOCK10,TSKU,TNN,SLIT1,ITSN2,CNTNAP2,PRKCA,SPTB,ITGB2,GFRA1,PTPRS,GLI2,FMNL1,UNC5D,NOTCH1,RB1,GRB10,SRGAP2,OMG,GSK3B,FBXO31,PACSIN2
GO:0048709	oligodendrocyte differentiation	GO: Biological Process	0.000237	0.0287	8	113	NRG1,SIRT2,SOX9,NF1,NOTCH1,OMG,TGFB1,TNFRSF1B
GO:0098916	anterograde trans-synaptic signaling	GO: Biological Process	0.000242	0.0287	27	891	STX2,ERBB4,ABR,ADCY8,CACNG2,PLAT,TRPV1,CNTNAP2,PRKCA,GABRB1,GABRR2,ERC1,PTGER1,NF1,PTPRN2,PTPRS,KCNMA1,RIC3,RARA,DTNA,GRID2,GRIK4,GSK3B,TH,RIMBP2,PAWR,PACSIN2
GO:0007268	chemical synaptic transmission	GO: Biological Process	0.000242	0.0287	27	891	STX2,ERBB4,ABR,ADCY8,CACNG2,PLAT,TRPV1,CNTNAP2,PRKCA,GABRB1,GABRR2,ERC1,PTGER1,NF1,PTPRN2,PTPRS,KCNMA1,RIC3,RARA,DTNA,GRID2,GRIK4,GSK3B,TH,RIMBP2,PAWR,PACSIN2
GO:0010942	positive regulation of cell death	GO: Biological Process	0.00025	0.0289	26	845	ERBB4,ABR,TRPS1,SYCE3,TLR6,NOD1,TRPV1,MYBBP1A,MIR140,SIRT2,IKBKB,WWOX,RRP1B,DAPK1,ARHGEF17,ITGB2,NF1,KCNMA1,BCL10,YWHAQ,NOTCH1,CASP4,GSK3B,TGFB1,PAWR,TNFRSF1B
GO:0030336	negative regulation of cell migration	GO: Biological Process	0.000269	0.0302	15	362	NRG1,ERBB4,ABR,ITGB1BP1,MCC,SEMA6D,MIR140,TNN,NF1,PTPRK,SULF1,NOTCH1,SRGAP2,GSK3B,TGFB1
GO:1902107	positive regulation of leukocyte differentiation	GO: Biological Process	0.000273	0.0302	10	178	PRKCA,TOX,GLI2,TESC,RARA,CARMIL2,RB1,RUNX1,GSK3B,TGFB1
GO:0120039	plasma membrane bounded cell projection morphogenesis	GO: Biological Process	0.000287	0.0308	24	758	NRG1,TENM2,DSCAML1,SEMA6D,SEMA5B,SH3GL2,DOCK10,TSKU,TNN,SLIT1,ITSN2,CNTNAP2,PRKCA,SPTB,GFRA1,PTPRS,GLI2,UNC5D,NOTCH1,GRB10,SRGAP2,OMG,GSK3B,FBXO31
GO:1902105	regulation of leukocyte differentiation	GO: Biological Process	0.000299	0.0308	14	326	CUL4A,PRKCA,TOX,RC3H1,IRF7,NF1,GLI2,TESC,RARA,CARMIL2,RB1,RUNX1,GSK3B,TGFB1
GO:1903055	positive regulation of extracellular matrix organization	GO: Biological Process	0.000304	0.0308	4	23	SOX9,CARMIL2,RB1,TGFB1
GO:0032331	negative regulation of chondrocyte differentiation	GO: Biological Process	0.000304	0.0308	4	23	WNT9A,SOX9,GLI2,CHADL
GO:0003170	heart valve development	GO: Biological Process	0.00032	0.0318	6	64	HECTD1,SOX9,NOTCH1,RB1,TGFB1,TNFRSF1B
GO:0030853	negative regulation of granulocyte differentiation	GO: Biological Process	0.000332	0.032	3	10	CUL4A,RARA,RUNX1
GO:0042129	regulation of T cell proliferation	GO: Biological Process	0.000341	0.032	10	183	MAD1L1,RC3H1,IL20RB,CCDC88B,CARMIL2,TGFB1,TNFSF8,CD81,PAWR,TNFRSF1B
GO:0120036	plasma membrane bounded cell projection organization	GO: Biological Process	0.000342	0.032	44	1790	STX2,NRG1,TENM2,DSCAML1,SEMA6D,SEMA5B,ATP6V1D,MYO3B,SH3GL2,NCKIPSD,DOCK10,WWTR1,TSKU,SIRT2,CFAP52,TNN,SLIT1,ITSN2,CNTNAP2,PRKCA,IKBKB,TBC1D9B,SPTB,GFRA1,XYLT1,NF1,PTPRK,PTPRS,GLI2,BCL10,WDR90,SDK1,UNC5D,NOTCH1,CARMIL2,RB1,CASP4,GRB10,GRID2,SRGAP2,RFX2,OMG,GSK3B,FBXO31
GO:0002763	positive regulation of myeloid leukocyte differentiation	GO: Biological Process	0.000349	0.0321	6	65	PRKCA,TESC,RB1,RUNX1,GSK3B,TGFB1
GO:0048592	eye morphogenesis	GO: Biological Process	0.000356	0.0322	10	184	BCAR3,WNT9A,HIPK2,TSKU,SOX9,GABRR2,NF1,SDK1,CRB1,TH
GO:0030178	negative regulation of Wnt signaling pathway	GO: Biological Process	0.000374	0.0332	11	220	MCC,WWTR1,TSKU,TNN,SOX9,WWOX,PSMD5,RBMS3,NOTCH1,GRB10,GSK3B
GO:0002521	leukocyte differentiation	GO: Biological Process	0.000401	0.0341	20	591	HECTD1,CUL4A,DOCK10,PRKCA,TOX,CCR9,RC3H1,IRF7,NF1,GLI2,TESC,RARA,CARMIL2,RB1,RUNX1,GSK3B,TGFB1,TNFSF8,LRRC8A,CD81
GO:1903037	regulation of leukocyte cell-cell adhesion	GO: Biological Process	0.000406	0.0341	14	336	PDPK1,MAD1L1,RC3H1,IL20RB,CCDC88B,ITGB2,GLI2,BCL10,RARA,CARMIL2,RUNX1,TGFB1,CD81,PAWR
GO:0000904	cell morphogenesis involved in differentiation	GO: Biological Process	0.000411	0.0341	26	873	NRG1,MATN1,ITGB1BP1,TENM2,DSCAML1,SEMA6D,SEMA5B,MYO3B,FNDC3B,DOCK10,TSKU,TNN,SLIT1,PRKCA,SPTB,GFRA1,PTPRS,GLI2,UNC5D,NOTCH1,RB1,GRB10,SRGAP2,OMG,GSK3B,FBXO31
GO:0002224	toll-like receptor signaling pathway	GO: Biological Process	0.000412	0.0341	9	154	PDPK1,TLR6,TREML4,IKBKB,IRF7,ITGB2,PTPRS,BCL10,TLR1
GO:1905475	regulation of protein localization to membrane	GO: Biological Process	0.000419	0.0341	11	223	PDPK1,ITGB1BP1,CACNG2,HECTD1,LZTFL1,ITGB2,STAC2,YWHAQ,GSK3B,TGFB1,CD81
GO:2000146	negative regulation of cell motility	GO: Biological Process	0.000425	0.0341	15	378	NRG1,ERBB4,ABR,ITGB1BP1,MCC,SEMA6D,MIR140,TNN,NF1,PTPRK,SULF1,NOTCH1,SRGAP2,GSK3B,TGFB1
GO:0042098	T cell proliferation	GO: Biological Process	0.000435	0.0343	11	224	MAD1L1,RC3H1,IL20RB,CCDC88B,ITGB2,CARMIL2,TGFB1,TNFSF8,CD81,PAWR,TNFRSF1B
GO:1901201	regulation of extracellular matrix assembly	GO: Biological Process	0.000452	0.0351	3	11	SOX9,NOTCH1,TGFB1
GO:0048667	cell morphogenesis involved in neuron differentiation	GO: Biological Process	0.000458	0.0351	22	689	NRG1,TENM2,DSCAML1,SEMA6D,SEMA5B,MYO3B,DOCK10,TSKU,TNN,SLIT1,PRKCA,SPTB,GFRA1,PTPRS,GLI2,UNC5D,NOTCH1,RB1,GRB10,OMG,GSK3B,FBXO31
GO:0006970	response to osmotic stress	GO: Biological Process	0.000486	0.0363	7	96	PDPK1,PRKCA,SORD,MLC1,KCNMA1,TH,LRRC8A
GO:0010243	response to organonitrogen compound	GO: Biological Process	0.000494	0.0363	31	1133	PDPK1,MAX,TLR6,ADCY8,ADCY9,NOD1,ATP6V1D,AKAP6,COL4A1,TRPV1,MEAK7,NCOR2,MIR140,SIRT2,PRKCA,IKBKB,ATP2A1,GABRB1,SOX9,PANX1,PTGER1,ITGB2,SDK1,NOTCH1,CASP4,GRB10,GSK3B,TGFB1,TH,CD81,MAN1B1
GO:2000113	negative regulation of cellular macromolecule biosynthetic process	GO: Biological Process	0.000498	0.0363	40	1605	NRG1,ZNF613,MAX,TRPS1,FOXN3,TENM2,TRPV1,MYBBP1A,HIPK2,WWTR1,ZNF12,NCOR2,SIRT2,EIF4EBP3,PRKCA,LCOR,SOX9,WWOX,RC3H1,DAPK1,IRF7,PTPRK,GLI2,PINX1,YWHAQ,NANOS1,NOTCH1,RARA,MCPH1,RB1,MAFK,WWP2,GRB10,RUNX1,GSK3B,TGFB1,CBX7,PAWR,KAT6B,EPAS1
GO:0060322	head development	GO: Biological Process	0.000504	0.0363	26	885	NRG1,ERBB4,ABR,DSCAML1,SEMA6D,SUN2,COL4A1,TSKU,NCOR2,SIRT2,SLIT1,CNTNAP2,SOX9,NF1,PTPRS,GLI2,YWHAQ,NANOS1,NOTCH1,RARA,MCPH1,GRID2,SRGAP2,GSK3B,TGFB1,TH
GO:0032989	cellular component morphogenesis	GO: Biological Process	0.000565	0.0401	34	1297	NRG1,MATN1,ITGB1BP1,TENM2,DSCAML1,SEMA6D,SEMA5B,MYO3B,FGR,FNDC3B,SH3GL2,DOCK10,TSKU,TNN,SLIT1,ITSN2,CNTNAP2,PRKCA,SPTB,ITGB2,GFRA1,PTPRS,GLI2,FMNL1,UNC5D,NOTCH1,RB1,GRB10,SRGAP2,RFX2,OMG,GSK3B,FBXO31,PACSIN2
GO:1901652	response to peptide	GO: Biological Process	0.000602	0.0421	19	565	PDPK1,MAX,TLR6,ADCY8,ADCY9,NOD1,ATP6V1D,TRPV1,MEAK7,MIR140,PRKCA,IKBKB,ATP2A1,NOTCH1,CASP4,GRB10,GSK3B,TGFB1,TH
GO:0090596	sensory organ morphogenesis	GO: Biological Process	0.000611	0.0421	13	310	ABR,MYO3B,BCAR3,WNT9A,HIPK2,TSKU,SOX9,GABRR2,NF1,GLI2,SDK1,CRB1,TH
GO:0070340	detection of bacterial lipopeptide	GO: Biological Process	0.000618	0.0421	2	3	TLR6,TLR1
GO:0055025	positive regulation of cardiac muscle tissue development	GO: Biological Process	0.000652	0.0438	6	73	NRG1,ERBB4,AKAP6,NOTCH1,GSK3B,TGFB1
GO:0003180	aortic valve morphogenesis	GO: Biological Process	0.000664	0.0438	4	28	SOX9,NOTCH1,RB1,TGFB1
GO:0030334	regulation of cell migration	GO: Biological Process	0.000669	0.0438	29	1052	NRG1,ERBB4,ABR,PDPK1,ITGB1BP1,MCC,SEMA6D,SEMA5B,SUN2,FGR,EPB41L4B,DOCK10,MEAK7,MIR140,TNN,PRKCA,SOX9,NF1,PTPRK,SULF1,UNC5D,NOTCH1,CARMIL2,SRGAP2,GSK3B,TGFB1,FBXO31,CD81,PAWR
GO:0009607	response to biotic stimulus	GO: Biological Process	0.000698	0.0446	40	1633	ABR,PDPK1,HLA-DRB3,TLR6,ADH7,TREML4,NOD1,IFITM3,FGR,RNF135,PTGES,IFI44,SIRT2,PRB3,PRKCA,IKBKB,RRP1B,DAPK1,PSMD5,IRF7,PTGER1,CCDC88B,ITGB2,RBMS3,PTPRS,GLI2,NFKBIB,BCL10,NOTCH1,RAB12,RARA,CASP4,GSK3B,TGFB1,TH,HMCN1,TNFSF8,TLR1,SERINC5,TNFRSF1B
GO:0034121	regulation of toll-like receptor signaling pathway	GO: Biological Process	0.000702	0.0446	6	74	PDPK1,TLR6,TREML4,IRF7,PTPRS,TLR1
GO:0048872	homeostasis of number of cells	GO: Biological Process	0.000709	0.0446	13	315	DOCK10,HIPK2,IKBKB,TET2,SOX9,RC3H1,IL20RB,BCL10,NOTCH1,CARMIL2,RB1,TGFB1,EPAS1
GO:0008285	negative regulation of cell population proliferation	GO: Biological Process	0.000739	0.0458	25	859	ERBB4,ITGB1BP1,MCC,MAD1L1,WNT9A,PTGES,MIR140,SIRT2,TNN,PRKCA,SOX9,RC3H1,IL20RB,NF1,PTPRK,SULF1,PINX1,TESC,NOTCH1,RARA,RB1,RUNX1,TGFB1,NUDT6,PAWR
GO:0002573	myeloid leukocyte differentiation	GO: Biological Process	0.000746	0.0458	11	239	CUL4A,PRKCA,IRF7,NF1,TESC,RARA,RB1,RUNX1,GSK3B,TGFB1,CD81
GO:0016045	detection of bacterium	GO: Biological Process	0.000766	0.0464	3	13	TLR6,NOD1,TLR1
GO:0048588	developmental cell growth	GO: Biological Process	0.000789	0.0471	12	279	NRG1,SEMA6D,SEMA5B,AKAP6,SH3GL2,TNN,SLIT1,ITSN2,SOX9,PTPRS,OMG,GSK3B
GO:0030900	forebrain development	GO: Biological Process	0.000802	0.0471	16	445	NRG1,ERBB4,SUN2,TSKU,NCOR2,SLIT1,CNTNAP2,NF1,PTPRS,GLI2,NOTCH1,RARA,MCPH1,SRGAP2,GSK3B,TH
GO:0051270	regulation of cellular component movement	GO: Biological Process	0.000806	0.0471	32	1219	NRG1,ERBB4,ABR,PDPK1,ITGB1BP1,MCC,SEMA6D,SEMA5B,SUN2,FGR,AKAP6,EPB41L4B,DOCK10,MEAK7,MIR140,TNN,SLIT1,PRKCA,ATP2A1,SOX9,NF1,PTPRK,SULF1,UNC5D,NOTCH1,CARMIL2,SRGAP2,GSK3B,TGFB1,FBXO31,CD81,PAWR
GO:0048593	camera-type eye morphogenesis	GO: Biological Process	0.000822	0.0475	8	136	BCAR3,WNT9A,HIPK2,TSKU,SOX9,NF1,SDK1,TH
GO:0021987	cerebral cortex development	GO: Biological Process	0.000862	0.0489	8	137	SUN2,CNTNAP2,NF1,PTPRS,MCPH1,SRGAP2,GSK3B,TH
GO:0007409	axonogenesis	GO: Biological Process	0.000866	0.0489	18	537	NRG1,TENM2,DSCAML1,SEMA6D,SEMA5B,TSKU,TNN,SLIT1,PRKCA,SPTB,GFRA1,PTPRS,GLI2,UNC5D,NOTCH1,GRB10,OMG,GSK3B
GO:0043065	positive regulation of apoptotic process	GO: Biological Process	0.00088	0.0492	23	772	ERBB4,ABR,TRPS1,SYCE3,NOD1,TRPV1,MYBBP1A,MIR140,SIRT2,WWOX,RRP1B,DAPK1,ARHGEF17,NF1,KCNMA1,BCL10,YWHAQ,NOTCH1,CASP4,GSK3B,TGFB1,PAWR,TNFRSF1B
GO:0061564	axon development	GO: Biological Process	0.000892	0.0493	19	584	NRG1,TENM2,DSCAML1,SEMA6D,SEMA5B,TSKU,TNN,SLIT1,PRKCA,SPTB,GFRA1,XYLT1,PTPRS,GLI2,UNC5D,NOTCH1,GRB10,OMG,GSK3B
GO:1905477	positive regulation of protein localization to membrane	GO: Biological Process	0.000904	0.0494	8	138	PDPK1,ITGB1BP1,CACNG2,ITGB2,STAC2,YWHAQ,TGFB1,CD81

## Sheet: Supp Table 5
Supplementary Table 5. Gene ontology and pathway analysis of genes hypermethylated in African-American lupus patients compared to European-American lupus patients (Δβ of > 10% and FDR-adjusted P-value < 0.05). Molecular Function and Biological Process Gene Ontologies and KEGG Pathways were selected for enrichment using ToppFun. P-values were derived using a hypergeometric probability mass functio…
ID	Name	Category	P-value	Benjamini-Hochberg FDR-adjusted P-value	Hit Count in Query List	Hit Count in Genome	Hit in Query List
GO:0005089	Rho guanyl-nucleotide exchange factor activity	GO: Molecular Function	1.16e-05	0.00776	8	86	ABR,ITSN1,ARHGEF3,SOS1,ARHGEF38,DOCK1,KALRN,FARP1
GO:0005524	ATP binding	GO: Molecular Function	8.36e-05	0.028	36	1485	RPS6KA2,LMTK3,FGFR2,ALK,TRPV1,CHD8,XRCC2,AK8,PRKCB,PRKCH,PRKG2,FYN,ADCY10,MYH9,MYLK,SWAP70,MYO7A,SNRK,DDX10,NAV3,NAV2,HELZ,PYGL,STK39,DNAH9,ACSS3,DNHD1,CACNA1B,KALRN,KIF26B,ROR1,OAS2,DNAH7,PKMYT1,LIG4,P2RX5
GO:0032559	adenyl ribonucleotide binding	GO: Molecular Function	0.000208	0.0399	36	1555	RPS6KA2,LMTK3,FGFR2,ALK,TRPV1,CHD8,XRCC2,AK8,PRKCB,PRKCH,PRKG2,FYN,ADCY10,MYH9,MYLK,SWAP70,MYO7A,SNRK,DDX10,NAV3,NAV2,HELZ,PYGL,STK39,DNAH9,ACSS3,DNHD1,CACNA1B,KALRN,KIF26B,ROR1,OAS2,DNAH7,PKMYT1,LIG4,P2RX5
GO:0030554	adenyl nucleotide binding	GO: Molecular Function	0.000239	0.0399	36	1566	RPS6KA2,LMTK3,FGFR2,ALK,TRPV1,CHD8,XRCC2,AK8,PRKCB,PRKCH,PRKG2,FYN,ADCY10,MYH9,MYLK,SWAP70,MYO7A,SNRK,DDX10,NAV3,NAV2,HELZ,PYGL,STK39,DNAH9,ACSS3,DNHD1,CACNA1B,KALRN,KIF26B,ROR1,OAS2,DNAH7,PKMYT1,LIG4,P2RX5

## Sheet: Supp Table 6
Supplementary Table 6. DNA methylation sites differentially methylated in neutrophils isolated from healthy African-American (n=5) and European-American (n=6) controls (Infinium HumanMetylation 450 BeadChip array) and overlap with sites differentially methylated between ancestry groups in the lupus cohort. Differential methylation analysis was performed in GenomeStudio using the following criteri…
	Mean β
CpG Site	African-American	European-American	Δβ AA vs EA Controls	GenomeStudio DiffScore AA vs EA Controls	Δβ AA vs EA Patients	Location (hg37)	Genes (GENCODE v22)	meQTL in SLE cohort?
cg22535849	0.389147	0.887631	-0.498484	-340.415	-0.415663	chr7:4078950	SDK1	TRUE
cg04033559	0.31348	0.723273	-0.409794	-340.415	-0.282285	chr2:172597090	PDK1	TRUE
cg18797872	0.494794	0.877729	-0.382934	-340.415	-0.206581	chr5:181193977	TRIM7;CTC-338M12.5	FALSE
cg08996597	0.221072	0.601234	-0.380162	-340.415	-0.304468	chr6:130426314	TMEM200A	FALSE
cg09247979	0.290515	0.654396	-0.363881	-340.415	-0.439706	chr6:128209160	PTPRK	FALSE
cg11014960	0.505045	0.868481	-0.363436	-340.415	-0.229941	chr3:123029284	SEMA5B	FALSE
cg11738485	0.026137	0.389083	-0.362946	-340.415	-0.520069	chr19:12766185	HOOK2	FALSE
cg22007216	0.399433	0.758076	-0.358643	-340.415	-0.233559	chr4:154391257	DCHS2	FALSE
cg18872420	0.261824	0.595164	-0.33334	-288.795	-0.331597	chr14:77557085	SPTLC2	TRUE
cg26337497	0.290486	0.622428	-0.331943	-280.896	-0.292233	chr3:31893786	OSBPL10	FALSE
cg20622565	0.43615	0.7656	-0.329449	-290.861	-0.240654	chr13:112252085	-	TRUE
cg18628853	0.392407	0.718919	-0.326513	-272.638	-0.199756	chr19:43696659	-	TRUE
cg16523115	0.525987	0.849259	-0.323272	-322.978	-0.25036	chr3:136956882	IL20RB	FALSE
cg18118834	0.556511	0.874657	-0.318147	-333.446	-0.379	chr8:32026212	NRG1;NRG1-IT1	FALSE
cg06417478	0.0508357	0.366686	-0.31585	-340.415	-0.439632	chr19:12766031	HOOK2	FALSE
cg01796338	0.581444	0.894492	-0.313048	-340.415	-0.18519	chr1:24542101	RP4-594I10.3	FALSE
cg25037777	0.519024	0.824772	-0.305749	-273.763	-0.16189	chr7:2387311	AC004840.8	FALSE
cg14197632	0.554563	0.850112	-0.295549	-272.014	-0.163983	chr9:137090169	MAN1B1	FALSE
cg14361804	0.171643	0.453448	-0.281805	-226.744	-0.272566	chr9:114931902	TNFSF8	FALSE
cg00814218	0.396269	0.678063	-0.281795	-187.86	-0.436535	chr14:36976234	SLC25A21	FALSE
cg22999620	0.600237	0.87884	-0.278602	-265.297	-0.177657	chr2:238104189	ESPNL	FALSE
cg13183651	0.461349	0.737076	-0.275727	-188.758	-0.376322	chr17:40995604	KRTAP3-3	FALSE
cg09167828	0.522621	0.796796	-0.274176	-206.625	-0.477593	chr2:11145962	C2orf50	FALSE
cg08506353	0.301923	0.576089	-0.274166	-176.49	0.216311	chr6:33128534	HLA-DPB2	TRUE
cg03075631	0.554043	0.816739	-0.262696	-198.538	-0.382849	chr2:74469967	-	FALSE
cg05850870	0.565861	0.826424	-0.260563	-200.401	-0.109145	chr2:74894716	-	FALSE
cg15019001	0.383914	0.643477	-0.259563	-152.108	0.282906	chr6:33128525	HLA-DPB2	TRUE
cg22309983	0.610709	0.865392	-0.254683	-216.057	-0.432142	chr17:3594285	TRPV1	FALSE
cg04657146	0.0882516	0.340416	-0.252164	-235.493	-0.408266	chr19:12766132	HOOK2	FALSE
cg01998806	0.496834	0.74815	-0.251316	-156.466	-0.260422	chr11:64348806	CCDC88B	TRUE
cg15935227	0.658416	0.908025	-0.249609	-245.227	-0.269145	chr7:158141992	PTPRN2	FALSE
cg05096415	0.404034	0.652465	-0.248431	-137.428	-0.486844	chr10:84225574	LRIT2	FALSE
cg03101345	0.600514	0.848646	-0.248132	-194.955	-0.241066	chr19:51101726	CTU1	FALSE
cg27509823	0.405515	0.652069	-0.246554	-134.921	-0.190012	chr1:173961044	RC3H1	FALSE
cg22402398	0.656141	0.901296	-0.245155	-231.525	-0.378353	chr1:27627514	FGR	FALSE
cg23899408	0.0972856	0.335376	-0.238091	-204.534	-0.364811	chr19:12766373	HOOK2	FALSE
cg22022041	0.529398	0.766373	-0.236975	-142.802	-0.2362	chr3:45886644	LZTFL1;CCR9	FALSE
cg08365591	0.481419	0.718347	-0.236928	-131.081	-0.156591	chr4:1603070	-	FALSE
cg08477332	0.165638	0.39648	-0.230842	-152.108	-0.389883	chr1:153617766	S100A14	FALSE
cg12389611	0.521324	0.746909	-0.225586	-123.627	-0.152426	chr11:46330355	-	FALSE
cg06855422	0.407712	0.633184	-0.225472	-108.478	-0.271459	chr4:93644999	GRID2	TRUE
cg12797157	0.583602	0.808577	-0.224975	-142.564	-0.244734	chr11:64348692	CCDC88B	TRUE
cg15831664	0.53246	0.752055	-0.219596	-117.956	-0.239806	chr6:168289370	CTAGE13P	FALSE
cg14623316	0.62273	0.840663	-0.217933	-148.556	-0.114974	chr3:9139697	SRGAP3	FALSE
cg14056849	0.367293	0.584174	-0.216881	-98.2363	-0.280946	chr9:113009318	ZNF883	FALSE
cg21934190	0.4908	0.706731	-0.215931	-105.133	-0.171395	chr8:141353059	-	TRUE
cg18368960	0.500349	0.716125	-0.215776	-106.467	-0.350378	chr2:239027983	-	FALSE
cg21903981	0.525707	0.739619	-0.213912	-108.839	-0.273262	chr14:73252593	PAPLN	FALSE
cg22337407	0.435324	0.646753	-0.211429	-94.0058	-0.281296	chr1:10986127	-	TRUE
cg05280794	0.47906	0.68995	-0.21089	-97.4543	-0.216533	chr17:1137441	ABR	FALSE
cg20459037	0.475225	0.684397	-0.209172	-95.0263	-0.476578	chr17:9643232	USP43;RP11-55L4.2;CFAP52	FALSE
cg15000813	0.479598	0.686076	-0.206478	-92.5151	-0.314009	chr8:17596884	RP11-349F21.1;PDGFRL	FALSE
cg02193146	0.523321	0.724788	-0.201467	-93.0082	-0.251148	chr1:110209634	KCNC4-AS1	FALSE
cg11923296	0.639942	0.838784	-0.198842	-123.979	-0.195217	chr3:149656497	WWTR1-AS1;WWTR1	FALSE
cg14271023	0.507361	0.705969	-0.198608	-87.2482	-0.343756	chr2:237501423	MLPH	FALSE
cg06957310	0.533352	0.731906	-0.198554	-91.3616	-0.227412	chr17:30956851	ADAP2;AC091177.1	FALSE
cg26398228	0.450289	0.64431	-0.194022	-76.8602	-0.208242	chr4:33061222	-	FALSE
cg03020379	0.569608	0.762845	-0.193237	-92.4573	-0.200389	chr19:14476166	PTGER1	FALSE
cg19800640	0.668867	0.854215	-0.185348	-115.849	-0.176475	chr22:50552238	SYCE3	TRUE
cg05940425	0.615056	0.800178	-0.185122	-94.2552	-0.267911	chr14:64774261	SPTB	TRUE
cg10316617	0.68918	0.872178	-0.182998	-122.816	-0.284817	chr1:10958706	C1orf127	FALSE
cg11680857	0.485793	0.667293	-0.181501	-67.358	-0.225949	chr1:152662723	LCE2D	FALSE
cg22851875	0.243078	0.423642	-0.180564	-74.0717	-0.317713	chr5:66592455	-	TRUE
cg17713488	0.372653	0.551931	-0.179278	-62.1047	-0.180152	chr19:9967258	COL5A3	FALSE
cg05033939	0.696236	0.872918	-0.176681	-115.818	-0.11511	chr17:4545028	MYBBP1A	FALSE
cg15930703	0.316694	0.492416	-0.175722	-61.6389	-0.163093	chr2:224910424	DOCK10	FALSE
cg04579183	0.639765	0.814078	-0.174313	-87.7576	-0.331971	chr15:87576602	RP11-648K4.2;LINC00052	FALSE
cg21717724	0.61891	0.79138	-0.17247	-79.4105	-0.181911	chr9:120842235	PSMD5;PSMD5-AS1	FALSE
cg22561794	0.714553	0.886376	-0.171822	-118.149	-0.198125	chr5:180908742	BTNL8;Y_RNA	FALSE
cg00797779	0.638175	0.809025	-0.17085	-82.8172	-0.119236	chr17:76101248	EXOC7	FALSE
cg24787823	0.43179	0.60176	-0.16997	-54.5728	-0.122462	chr8:35755780	UNC5D	FALSE
cg24752563	0.397301	0.566586	-0.169285	-53.6931	-0.220221	chr11:2389565	CD81	FALSE
cg11657323	0.546991	0.714149	-0.167158	-60.3474	-0.181734	chr11:64348777	CCDC88B	TRUE
cg02571042	0.640562	0.805508	-0.164946	-76.1689	-0.144031	chr12:3379929	PRMT8	FALSE
cg08164151	0.276701	0.438932	-0.16223	-54.2089	0.160374	chr12:130633886	RP11-662M24.2;RIMBP2	FALSE
cg08084984	0.236189	0.398334	-0.162145	-59.1293	-0.341299	chr16:17389054	XYLT1	FALSE
cg21217540	0.528978	0.688793	-0.159814	-51.8721	-0.304758	chr1:110209684	KCNC4-AS1	FALSE
cg12932613	0.599393	0.75642	-0.157027	-58.4146	-0.130167	chr15:52794432	-	FALSE
cg08884363	0.5097	0.666469	-0.156769	-47.8672	-0.162169	chr17:39221729	STAC2	FALSE
cg00979803	0.59205	0.748638	-0.156588	-56.7734	-0.105117	chr17:40490487	TNS4	FALSE
cg12080831	0.260599	0.417135	-0.156535	-51.5713	-0.115358	chr2:120939851	GLI2	FALSE
cg06617418	0.646012	0.801866	-0.155854	-66.9042	-0.118254	chrX:110418884	AMMECR1;RGAG1	FALSE
cg11519708	0.604621	0.759027	-0.154406	-56.7451	-0.263328	chr7:1941618	MAD1L1	FALSE
cg14244493	0.708835	0.860199	-0.151365	-82.0217	-0.157948	chr9:134623998	-	FALSE
cg00510320	0.529558	0.68092	-0.151362	-45.2051	-0.171161	chr16:67653039	RLTPR	FALSE
cg21524061	0.712224	0.862188	-0.149964	-81.4419	-0.220493	chr4:38823929	TLR6;TLR1	FALSE
cg16989719	0.427927	0.576194	-0.148267	-38.8582	-0.136391	chr2:237483466	-	FALSE
cg09419670	0.261779	0.409919	-0.14814	-45.3721	-0.187038	chr9:120843387	PSMD5;PSMD5-AS1	FALSE
cg15679892	0.487985	0.635852	-0.147866	-40.1391	-0.189433	chr7:1227420	-	FALSE
cg12096354	0.747825	0.894745	-0.14692	-94.5809	-0.104734	chr15:70524300	-	FALSE
cg03749081	0.663547	0.809632	-0.146085	-60.4153	-0.152924	chr1:156576463	-	FALSE
cg04507446	0.777336	0.922147	-0.144811	-111.035	-0.159864	chr16:372156	TMEM8A	FALSE
cg20821713	0.627776	0.770732	-0.142956	-49.8677	-0.165142	chr7:1015963	C7orf50	TRUE
cg26466027	0.565426	0.707191	-0.141765	-40.9737	-0.109305	chr3:45948251	FYCO1;CXCR6	TRUE
cg05122437	0.459686	0.599136	-0.13945	-33.7655	-0.155245	chr13:29480954	MTUS2;MTUS2-AS1	FALSE
cg19665696	0.227325	0.364379	-0.137054	-41.4761	-0.203142	chr7:909516	ADAP1;COX19	FALSE
cg18657988	0.331303	0.465398	-0.134095	-31.8075	-0.181142	chr14:89338102	FOXN3	FALSE
cg15059639	0.367953	0.501265	-0.133311	-30.2584	-0.254643	chr2:170363550	AC012594.1;MYO3B	FALSE
cg06777732	0.200825	0.333825	-0.132999	-42.1796	0.160715	chr12:130633880	RP11-662M24.2;RIMBP2	FALSE
cg07234876	0.673869	0.803174	-0.129305	-45.6197	-0.181245	chr8:650038	ERICH1	FALSE
cg18232235	0.803119	0.931862	-0.128743	-99.05	-0.402105	chr12:11547386	RP11-434C1.2;LINC01252	FALSE
cg09482050	0.514435	0.642903	-0.128468	-28.8931	-0.142751	chr16:67652928	RLTPR	FALSE
cg16844425	0.761963	0.889469	-0.127506	-71.0103	-0.152732	chr20:44883501	-	FALSE
cg00452882	0.718761	0.842029	-0.123269	-49.8634	-0.184974	chr16:67653215	RLTPR	FALSE
cg08979191	0.5994	0.722356	-0.122955	-30.7374	-0.182477	chr5:132778041	SEPT8	FALSE
cg17330251	0.55328	0.675038	-0.121758	-26.8196	-0.144707	chr7:95324643	PON1	TRUE
cg07770360	0.607712	0.72902	-0.121308	-30.3654	-0.156971	chr16:4989470	SEC14L5	FALSE
cg21075678	0.56124	0.68254	-0.1213	-26.9848	-0.115555	chr7:137872417	-	FALSE
cg22450933	0.323008	0.441603	-0.118595	-23.7931	-0.130209	chr1:200413996	-	FALSE
cg11356552	0.66263	0.780498	-0.117868	-34.0002	-0.268939	chr12:130902814	-	FALSE
cg21492127	0.643621	0.75909	-0.115468	-29.9307	-0.324955	chr6:1101371	RP5-856G1.2	FALSE
cg13283845	0.575021	0.689402	-0.114382	-23.7931	-0.115445	chr8:143285094	-	FALSE
cg16435580	0.641428	0.754983	-0.113554	-28.3818	-0.181017	chr8:57219669	RP11-513O17.2	FALSE
cg23128967	0.766886	0.872888	-0.106002	-44.5868	-0.127267	chr10:96981115	C10orf12	FALSE
cg05738743	0.757691	0.861251	-0.103559	-39.3542	-0.102239	chr8:117738721	-	FALSE
cg07604616	0.758175	0.858682	-0.100507	-36.428	-0.134859	chr6:42959765	GNMT	FALSE
cg03168497	0.312296	0.207282	0.105015	23.1425	0.104547	chr17:50508785	RP11-94C24.6;MYCBPAP	FALSE
cg02852791	0.301223	0.192596	0.108628	26.4413	-0.143735	chr16:660673	WDR90;MSLN	FALSE
cg24057558	0.776471	0.667052	0.10942	29.5963	0.265927	chr17:362689	RPH3AL	FALSE
cg02882979	0.731743	0.622184	0.109559	24.9577	0.184748	chr14:101046254	MIR487B;MIR539;MIR381HG	FALSE
cg25075347	0.697793	0.585424	0.112369	23.9089	0.111956	chr6:133410662	EYA4	FALSE
cg01833234	0.745148	0.630767	0.114381	28.9328	0.127398	chr11:6571354	DNHD1	FALSE
cg01348922	0.331072	0.213201	0.117872	29.6357	0.167607	chr17:79733213	ENPP7	TRUE
cg26996890	0.916746	0.798097	0.118649	83.9499	-0.108851	chr7:1941171	MAD1L1	FALSE
cg12235788	0.374035	0.253416	0.120619	27.8564	0.162855	chr3:123757670	MYLK	FALSE
cg00169354	0.533829	0.412376	0.121453	23.4435	0.138115	chr20:56347770	-	FALSE
cg06334689	0.637882	0.514154	0.123728	26.6408	0.198683	chr16:30007398	DOC2A	TRUE
cg21050234	0.380154	0.254731	0.125422	30.4615	0.144913	chr18:10726519	RP11-21G15.1;PIEZO2	FALSE
cg10218876	0.254676	0.126597	0.128078	50.4126	0.146088	chr19:55149256	TNNT1	TRUE
cg09978860	0.49487	0.366021	0.128849	27.6028	0.149003	chr4:55157753	-	FALSE
cg20724680	0.720109	0.590473	0.129636	35.6653	0.108822	chr19:48497485	LMTK3	FALSE
cg08002427	0.622578	0.489161	0.133417	31.3591	0.270525	chr17:11600190	DNAH9	FALSE
cg25345738	0.578968	0.4443	0.134668	30.8508	0.107167	chr12:107685057	PWP1	FALSE
cg00901687	0.769371	0.629859	0.139512	49.3507	0.271273	chr17:50507908	RP11-94C24.6;MYCBPAP	FALSE
cg22305850	0.704477	0.564938	0.13954	40.5069	0.277016	chr2:100207640	LINC01104	FALSE
cg07909498	0.647267	0.506848	0.140419	36.718	0.317224	chr4:78706322	-	FALSE
cg04101015	0.687094	0.546042	0.141052	39.9051	0.120895	chr1:159200484	CADM3-AS1;CADM3	FALSE
cg14615128	0.698487	0.557432	0.141055	40.9325	0.319971	chr7:6529046	GRID2IP	FALSE
cg07086945	0.364777	0.222587	0.14219	43.9682	0.140339	chr6:108714941	-	FALSE
cg22123784	0.311548	0.165264	0.146284	56.1713	0.116491	chr8:143355336	TOP1MT	FALSE
cg09672255	0.776031	0.627796	0.148234	57.696	0.258884	chr5:179028195	ZNF879	FALSE
cg24637308	0.816699	0.666436	0.150263	70.1618	0.106311	chr11:6571066	DNHD1	FALSE
cg07001856	0.414924	0.262065	0.152859	47.2928	0.140083	chr16:84313115	WFDC1	FALSE
cg14179288	0.585008	0.431699	0.153309	42.5169	0.403911	chr9:79671435	TLE4	FALSE
cg15236483	0.479617	0.325287	0.15433	44.1921	0.125705	chr22:45889801	-	FALSE
cg01118640	0.742615	0.582883	0.159732	60.8467	0.226238	chr14:52350196	-	FALSE
cg01594260	0.45116	0.290329	0.16083	50.7509	0.430785	chr2:7977990	LINC00298	FALSE
cg06103394	0.234289	0.0689325	0.165357	110.865	0.178241	chr16:2968989	PAQR4;PKMYT1	FALSE
cg20933297	0.439294	0.271961	0.167333	57.1943	0.116752	chr11:128824492	-	FALSE
cg08799816	0.356537	0.184326	0.172212	74.3685	0.142961	chr7:4814494	RADIL	FALSE
cg15576492	0.260368	0.0846225	0.175745	113.788	0.140399	chr1:1080066	-	FALSE
cg21191514	0.546014	0.367706	0.178309	61.1141	-0.131187	chr11:2166690	TH	FALSE
cg00060374	0.89641	0.717971	0.178439	342.437	0.11548	chr1:1419854	ANKRD65;RP4-758J18.7	FALSE
cg06611532	0.796664	0.612844	0.18382	97.5759	0.176381	chr13:114134545	-	FALSE
cg14580085	0.596998	0.412133	0.184865	67.2538	0.210675	chr2:238644764	-	FALSE
cg06468454	0.585964	0.400664	0.1853	67.3378	0.206172	chr17:3688082	P2RX5;P2RX5-TAX1BP3	FALSE
cg23246911	0.652901	0.463274	0.189627	74.8785	0.18422	chr17:304879	RPH3AL	FALSE
cg16289210	0.499883	0.308552	0.191331	74.5878	0.115051	chr1:203351267	FMOD	TRUE
cg27387030	0.435858	0.234475	0.201383	92.3585	0.161531	chr1:203351412	FMOD	TRUE
cg10776061	0.602945	0.399756	0.203189	84.5333	0.386412	chr19:12657575	MAN2B1	FALSE
cg06520095	0.805912	0.59426	0.211652	342.437	0.248923	chr16:66424139	-	FALSE
cg16775095	0.750713	0.536828	0.213886	116.591	0.255202	chr15:66654727	LINC01169	FALSE
cg08250118	0.708642	0.491515	0.217127	110.403	0.301651	chr1:182888871	-	FALSE
cg22705746	0.479548	0.260687	0.218861	106.622	0.141171	chr1:203351377	FMOD	TRUE
cg13740636	0.543551	0.319828	0.223723	106.622	0.233177	chr11:94021056	HEPHL1	FALSE
cg26987645	0.580135	0.348405	0.231729	115.039	0.150984	chr1:203351257	FMOD	TRUE
cg25465065	0.733475	0.49945	0.234025	342.437	0.353891	chr1:156228573	PMF1;PMF1-BGLAP	FALSE
cg09916840	0.357263	0.109799	0.247464	342.437	0.238037	chr16:87215005	C16orf95;RP11-899L11.1;RP11-899L11.3	FALSE
cg08238375	0.683402	0.434245	0.249157	342.437	0.334755	chr5:113147451	MCC	FALSE
cg11035303	0.290118	0.0370973	0.253021	342.437	0.234282	chr3:43424010	ANO10;SNRK	FALSE
cg15574437	0.697716	0.423332	0.274385	342.437	0.161416	chr7:1980238	MAD1L1	FALSE
cg05004142	0.903101	0.61813	0.284971	342.437	0.164102	chr16:57528827	CCDC102A	FALSE
cg08963013	0.739477	0.424284	0.315193	342.437	0.287873	chr2:77008091	LRRTM4;AC079117.1	FALSE
cg23840008	0.604597	0.283537	0.32106	342.437	0.317775	chr15:60414169	-	FALSE
cg21028156	0.435778	0.114555	0.321223	342.437	0.263815	chrX:2825618	-	FALSE
cg20704148	0.453699	0.119879	0.333821	342.437	0.315132	chr11:75150387	SLCO2B1	TRUE
cg03449867	0.749426	0.410486	0.33894	342.437	0.154993	chr15:27955506	OCA2	FALSE
cg05730108	0.733497	0.391481	0.342015	342.437	0.359705	chr13:98442748	FARP1	FALSE
cg16178271	0.844797	0.466662	0.378136	342.437	0.180121	chr7:1909118	MAD1L1	FALSE
cg16527629	0.622512	0.231894	0.390618	342.437	0.250111	chr6:34556920	SPDEF	FALSE
cg03075889	0.789641	0.38047	0.409171	342.437	0.252701	chr7:1936820	MAD1L1	FALSE
cg02372404	0.574165	0.152147	0.422018	342.437	0.45582	chr10:129411291	-	FALSE
cg09157251	0.692823	0.268959	0.423864	342.437	0.419328	chr11:70887145	SHANK2	TRUE
cg24859648	0.72205	0.247178	0.474872	342.437	0.25975	chr20:17699898	BANF2	TRUE
cg26365090	0.762313	0.252765	0.509548	342.437	0.388685	chr20:43945721	TOX2	TRUE

## Sheet: Supp Table 7
Supplementary Table 7. Cis-meQTLs in cross-sectional analysis of n = 53 (n = 21 African-American and n = 32 European-American) lupus patients. A linear model was constructed controlling for age, top four medication components, and top ten genotype principal components in Matrix eQTL. Cis-meQTLs were defined as a CpG and the associated SNP being within 1000bp of each other. P-values were adjusted …
				Mean β			Minor Allele Frequency
CpG Site	meQTL-associated SNP	CpG-associated Genes (GENCODE v22)	Location (hg38)	African-American	European-American	Δβ	African-American	European-American	ΔMinor Allele Frequency	t statistic	P-value	Benjamini-Hochberg FDR-adjusted P-value	R2	SNP ID	CpG-SNP
cg10610309	rs72651406		chr13:99431117-99431119	0.784685	0.782951	0.00173383	0.1719	0.1667	-0.0052	-29.4564	8.59662e-27	2.02817e-21	0.960163	rs72651406	TRUE
cg03448017	rs9928306	RP11-505K9.4	chr16:83946409-83946411	0.561143	0.841853	-0.28071	0.0625	0.381	0.3185	-26.5442	3.10477e-25	2.44166e-20	0.95139	rs9928154	TRUE
cg05477582	GSA-rs7193473	RP11-403P17.6;CMTM1;CKLF-CMTM1	chr16:66566574-66566576	0.446961	0.752567	-0.305607	0.2344	0.619	0.3846	-26.6406	2.74155e-25	2.44166e-20	0.951725	rs7193473	TRUE
cg06917976	GSA-rs4742007	SLC1A1;SPATA6L	chr9:4559891-4559893	0.68488	0.754685	-0.0698049	0.1562	0.2619	0.1057	-25.2508	1.71491e-24	1.01148e-19	0.946556	rs7858819	TRUE
cg06530638	rs4852178	AC022201.4	chr2:70420768-70420770	0.569975	0.800661	-0.230686	0.1094	0.4524	0.343	-25.0129	2.36848e-24	1.11757e-19	0.94559	rs4852178	TRUE
cg05828277	rs876501		chr11:121337987-121337989	0.442564	0.518364	-0.0758001	0.2031	0.3571	0.154	-24.6289	4.01156e-24	1.18304e-19	0.943976	rs876501	TRUE
cg07335343	rs11746854	Y_RNA	chr5:79533485-79533487	0.752671	0.785007	-0.032336	0.1719	0.2143	0.0424	-24.7002	3.636e-24	1.18304e-19	0.944281	rs11749779	TRUE
cg27056740	rs12894467	MIR300	chr14:101041389-101041391	0.292933	0.461416	-0.168483	0.4531	0.6429	0.1898	24.8201	3.08317e-24	1.18304e-19	0.944788	rs12894467	TRUE
cg00513811	GSA-rs6505303	MYO1D	chr17:32568595-32568597	0.663908	0.746649	-0.0827406	0.1719	0.2857	0.1138	-23.9901	9.79938e-24	2.10175e-19	0.941131	rs6505303	TRUE
cg11294950	rs12194148		chr6:32476041-32476043	0.728294	0.584066	0.144228	0.3906	0.2381	-0.1525	-24.0086	9.54741e-24	2.10175e-19	0.941216		FALSE
cg11294950	rs12195582		chr6:32476041-32476043	0.728294	0.584066	0.144228	0.3906	0.2381	-0.1525	-24.0086	9.54741e-24	2.10175e-19	0.941216		FALSE
cg15144391	GSA-rs7022657	FNBP1;RP11-409K20.6	chr9:129936235-129936237	0.213704	0.119165	0.0945386	0.09375	0.2143	0.12055	23.6824	1.51835e-23	2.98516e-19	0.939684	rs7022657	TRUE
cg08959193	rs12080837	NPL	chr1:182818448-182818450	0.663077	0.890534	-0.227457	0.04688	0.3571	0.31022	-23.3649	2.39789e-23	4.35173e-19	0.938136	rs3748847	TRUE
cg04662079	rs73672461	ADAP1;COX19	chr7:904229-904231	0.889101	0.842386	0.0467152	0.09375	0.02381	-0.06994	-23.2689	2.75613e-23	4.51109e-19	0.937656	rs61730955	TRUE
cg05715076	rs2400759	RP11-543C4.1	chr14:99609619-99609621	0.347671	0.554562	-0.206891	0.1719	0.6667	0.4948	-23.2415	2.86812e-23	4.51109e-19	0.937518	rs573348902	TRUE
cg00699077	rs2415029	SPESP1	chr15:68870154-68870156	0.53162	0.832629	-0.301009	0.03125	0.4762	0.44495	-23.0644	3.71419e-23	5.47671e-19	0.936616	rs2415029	TRUE
cg15395171	rs2449381	UST	chr6:148979730-148979732	0.149678	0.266189	-0.116511	0.2656	0.119	-0.1466	22.8209	5.31435e-23	6.96551e-19	0.935344	rs2449381	TRUE
cg24413826	GSA-rs733449	SAFB2	chr19:5587227-5587229	0.786948	0.888068	-0.10112	0.07812	0.2619	0.18378	-22.8441	5.13559e-23	6.96551e-19	0.935467	rs73920021	TRUE
cg24801230	rs1864325	MAPT	chr17:45901166-45901168	0.769353	0.606525	0.162828	0.2344	0.04762	-0.18678	-22.7494	5.90792e-23	7.33595e-19	0.934963	rs1560310	TRUE
cg10863737	rs10947970		chr6:41415486-41415488	0.60353	0.717746	-0.114216	0.1719	0.3333	0.1614	-22.7023	6.3348e-23	7.47272e-19	0.934711	rs10947970	TRUE
cg14992527	rs3746512	ZNF335	chr20:45963996-45963998	0.703792	0.741136	-0.0373444	0.1562	0.1905	0.0343	-22.5932	7.45243e-23	8.37249e-19	0.93412	rs3746512	TRUE
cg20231299	rs16982241	FUT2	chr19:48699600-48699602	0.644702	0.776937	-0.132234	0.09375	0.2619	0.16815	-22.3683	1.04364e-22	1.11919e-18	0.932879	rs16982241	TRUE
cg03403996	rs2517600	TRIM31-AS1;TRIM31	chr6:30106384-30106386	0.781386	0.672316	0.10907	0.2656	0.119	-0.1466	-21.9718	1.90358e-22	1.95263e-18	0.930604	rs2517600	TRUE
cg19848641	rs1925935	FRMD4A	chr10:14397215-14397217	0.792492	0.577304	0.215188	0.3438	0.09524	-0.24856	-21.8706	2.22281e-22	2.18507e-18	0.930005	rs1925935	TRUE
cg02111632	GSA-rs370124	SMCO2	chr12:27470382-27470384	0.786092	0.833835	-0.0477433	0.09375	0.1667	0.07295	-21.8399	2.32971e-22	2.19855e-18	0.929822	rs394412	TRUE
cg16241932	rs9347275	ZDHHC14	chr6:157455882-157455884	0.823532	0.635307	0.188224	0.3125	0.09524	-0.21726	-21.7722	2.58556e-22	2.34616e-18	0.929416	rs9347277	TRUE
cg09746326	rs2258798	DCUN1D2-AS;DCUN1D2	chr13:113472825-113472827	0.579649	0.766961	-0.187312	0.1719	0.4048	0.2329	-21.6068	3.33837e-22	2.91706e-18	0.928408	rs2258798	TRUE
cg13966843	rs3129933	C6orf10	chr6:32368382-32368384	0.799239	0.745884	0.0533549	0.1875	0.119	-0.0685	-21.5194	3.82349e-22	3.15475e-18	0.927868	rs3129933	TRUE
cg25282454	GSA-rs76888271	SDF4	chr1:1222944-1222946	0.597343	0.671043	-0.0737001	0.09375	0.2143	0.12055	-21.4885	4.01153e-22	3.15475e-18	0.927676	rs3813198	TRUE
cg25282454	rs3813199	SDF4	chr1:1222944-1222946	0.597343	0.671043	-0.0737001	0.09375	0.2143	0.12055	-21.4885	4.01153e-22	3.15475e-18	0.927676	rs3813198	TRUE
cg04867412	rs5748505	TANGO2	chr22:20027492-20027494	0.455471	0.563091	-0.10762	0.3125	0.5	0.1875	-21.4016	4.59401e-22	3.28438e-18	0.92713	rs5748505	TRUE
cg05481879	rs72968390		chr3:122905788-122905790	0.821413	0.854934	-0.0335214	0.04688	0.09524	0.04836	-21.4218	4.45161e-22	3.28438e-18	0.927257	rs72968390	TRUE
cg15979214	rs59424499	TRIM10	chr6:30154654-30154656	0.84634	0.886528	-0.0401882	0.04688	0.119	0.07212	-21.4182	4.47684e-22	3.28438e-18	0.927234	rs59424499	TRUE
cg14626875	rs1858844		chr19:35638084-35638086	0.213019	0.694488	-0.481469	0.1875	0.7143	0.5268	-21.2983	5.40062e-22	3.74749e-18	0.926474	rs1858844	TRUE
cg02938172	rs35386092	RPH3AL	chr17:335360-335362	0.529187	0.42876	0.100428	0.4688	0.3333	-0.1355	-21.2039	6.26532e-22	4.07999e-18	0.925866		FALSE
cg05123933	rs4348337	RP11-390P2.4	chr6:138696641-138696643	0.839707	0.833801	0.00590659	0.1406	0.1429	0.0023	-21.2015	6.28857e-22	4.07999e-18	0.92585	rs4348337	TRUE
cg27406070	chr6:29575456	GABBR1	chr6:29607788-29607790	0.772274	0.815721	-0.0434473	0.07812	0.119	0.04088	-21.1736	6.57154e-22	4.07999e-18	0.925669	rs740881	TRUE
cg27406070	rs29261	GABBR1	chr6:29607788-29607790	0.772274	0.815721	-0.0434473	0.07812	0.119	0.04088	-21.1736	6.57154e-22	4.07999e-18	0.925669	rs740881	TRUE
cg05792312	rs7935835	RP11-810P12.1	chr11:62013643-62013645	0.658513	0.546697	0.111816	0.3281	0.1667	-0.1614	-21.1179	7.17613e-22	4.34112e-18	0.925306	rs7935835	TRUE
cg03525554	rs904631		chr12:130129114-130129116	0.589912	0.528695	0.0612168	0.3594	0.2857	-0.0737	-20.9941	8.73067e-22	5.14948e-18	0.924489	rs904631	TRUE
cg00060404	rs3735605	SLC26A3	chr7:107782808-107782810	0.815372	0.70429	0.111082	0.2344	0.09524	-0.13916	-20.9029	1.00955e-21	5.6901e-18	0.923879	rs3735605	TRUE
cg08407901	rs2839557	SLC37A1	chr21:42569838-42569840	0.282421	0.315896	-0.0334748	0.375	0.3333	-0.0417	20.9008	1.01296e-21	5.6901e-18	0.923865	rs2839556	TRUE
cg19179910	rs2844677	MUC21	chr6:30987580-30987582	0.815273	0.819841	-0.0045675	0.09375	0.09524	0.00149	-20.8713	1.06175e-21	5.82546e-18	0.923666	rs2844677	TRUE
cg15540727	rs11077863		chr17:76820549-76820551	0.798331	0.870832	-0.0725005	0.1562	0.5476	0.3914	-20.8562	1.08767e-21	5.83206e-18	0.923564		FALSE
cg02216016	rs74283585		chr3:177223320-177223322	0.74993	0.606428	0.143502	0.4219	0.2381	-0.1838	-20.7412	1.30762e-21	6.85559e-18	0.922779	rs74283585	TRUE
cg02668233	rs883124	TMEM132B	chr12:125328947-125328949	0.648954	0.590057	0.0588975	0.2969	0.2381	-0.0588	-20.6385	1.54245e-21	7.74264e-18	0.922069	rs883124	TRUE
cg12134602	rs4728190	SSMEM1	chr7:130216631-130216633	0.640228	0.715283	-0.0750549	0.2344	0.3333	0.0989	-20.6489	1.51677e-21	7.74264e-18	0.922142	rs7808330	TRUE
cg24699914	rs6656566		chr1:53412977-53412979	0.608821	0.736614	-0.127794	0.1562	0.3333	0.1771	-20.5829	1.68716e-21	8.29259e-18	0.921681	rs6656566	TRUE
cg24643105	GSA-rs34029763		chr11:114057750-114057752	0.825509	0.65124	0.174269	0.3125	0.09524	-0.21726	-20.4996	1.9306e-21	9.29548e-18	0.921093	rs34029763	TRUE
cg16675926	GSA-rs1294230	MLK4	chr1:233383251-233383253	0.534121	0.695282	-0.161161	0.2812	0.5238	0.2426	-20.4824	1.98528e-21	9.36756e-18	0.920971	rs1294233	TRUE
cg01991743	rs11551421	HLA-DPB1	chr6:33085830-33085832	0.911979	0.853183	0.0587964	0.09375	0	-0.09375	-19.9731	4.57629e-21	2.11699e-17	0.917227	rs11551421	TRUE
cg24961286	rs7162912	SMAD3	chr15:67069434-67069436	0.613553	0.643519	-0.0299663	0.3125	0.381	0.0685	-19.9362	4.86514e-21	2.20733e-17	0.916946	rs12904944	TRUE
cg00103126	rs1444891	RASGEF1B	chr4:81455466-81455468	0.581052	0.699458	-0.118406	0.2344	0.4286	0.1942	-19.8322	5.78412e-21	2.57476e-17	0.916145	rs1444891	TRUE
cg24018148	rs3734619	KCNK16	chr6:39322938-39322940	0.345896	0.541941	-0.196045	0.3438	0.619	0.2752	-19.7624	6.49808e-21	2.83901e-17	0.915603	rs3807043	TRUE
cg14117565	rs66782667	ETFB;CTD-2616J11.9	chr19:51347251-51347253	0.749122	0.817249	-0.0681271	0.1094	0.2143	0.1049	-19.7449	6.69184e-21	2.87051e-17	0.915465	rs8111973	TRUE
cg09825864	rs909530	FMO3	chr1:171114033-171114035	0.587312	0.704564	-0.117251	0.2188	0.381	0.1622	-19.6819	7.43692e-21	3.07818e-17	0.914969	rs909530	TRUE
cg14168563	rs67997112	AC096559.1	chr2:11878595-11878597	0.88934	0.89258	-0.0032396	0.04688	0.07143	0.02455	-19.6895	7.34241e-21	3.07818e-17	0.915029	rs67997112	TRUE
cg13791661	rs4980841	NINJ2	chr12:611828-611830	0.864306	0.845123	0.0191824	0.2188	0.1429	-0.0759	-19.6696	7.59191e-21	3.08815e-17	0.914872		FALSE
cg14373797	seq-rs9276	HLA-DPB1	chr6:33085798-33085800	0.598963	0.851335	-0.252372	0.04688	0.381	0.33412	-19.6444	7.91909e-21	3.11387e-17	0.914673	rs9276	TRUE
cg22851875	rs56167783		chr5:66592455-66592457	0.163186	0.480898	-0.317713	0.4844	0.8095	0.3251	19.6533	7.80185e-21	3.11387e-17	0.914743	rs56167783	TRUE
cg24117504	rs6690340		chr1:183147814-183147816	0.684881	0.831977	-0.147096	0.07812	0.3095	0.23138	-19.5898	8.6809e-21	3.35746e-17	0.914237	rs6666599	TRUE
cg14003363	rs6843141	TET2	chr4:105234592-105234594	0.692392	0.928298	-0.235905	0	0.3095	0.3095	-19.5255	9.67652e-21	3.68217e-17	0.91372	rs6843141	TRUE
cg02623234	GSA-rs10279428	WDR60	chr7:158919559-158919561	0.720865	0.793003	-0.0721382	0.1406	0.2619	0.1213	-19.4616	1.07801e-20	3.97393e-17	0.913202	rs10274634	TRUE
cg13805962	rs72643435	ADRA1B	chr5:159964834-159964836	0.811259	0.818756	-0.00749636	0.1406	0.1667	0.0261	-19.4628	1.07584e-20	3.97393e-17	0.913211	rs72643435	TRUE
cg05125667	rs730720	CHST3	chr10:72013003-72013005	0.548418	0.475137	0.0732811	0.4531	0.3571	-0.096	-19.4415	1.11545e-20	3.98732e-17	0.913037	rs730720	TRUE
cg05125667	rs731027	CHST3	chr10:72013003-72013005	0.548418	0.475137	0.0732811	0.4531	0.3571	-0.096	-19.4415	1.11545e-20	3.98732e-17	0.913037	rs730720	TRUE
cg18628853	GSA-rs28677840		chr19:43696659-43696661	0.489473	0.689229	-0.199756	0.07812	0.381	0.30288	-19.4308	1.13586e-20	3.99969e-17	0.91295	rs59684608	TRUE
cg02945674	rs2472507	ABCA1	chr9:104925429-104925431	0.818479	0.682907	0.135572	0.2188	0.07143	-0.14737	-19.2693	1.49491e-20	5.18658e-17	0.911615	rs2472506	TRUE
cg03187614	rs9261535	TRIM10	chr6:30159544-30159546	0.870405	0.732674	0.137731	0.1719	0.02381	-0.14809	-19.2107	1.65251e-20	5.65029e-17	0.911122	rs9261535	TRUE
cg11345668	rs11119169		chr1:208929754-208929756	0.669192	0.67854	-0.00934798	0.1562	0.1667	0.0105	-19.0906	2.03094e-20	6.84501e-17	0.910101	rs11119169	TRUE
cg18721307	GSA-rs8091725	ZBTB7C	chr18:48134405-48134407	0.090567	0.123555	-0.0329877	0.3125	0.2143	-0.0982	19.0545	2.16092e-20	7.18053e-17	0.909791	rs8091725	TRUE
cg11978593	rs11764337	MAD1L1	chr7:1852892-1852894	0.813574	0.694419	0.119155	0.2188	0.09524	-0.12356	-18.9793	2.4604e-20	8.06213e-17	0.90914	rs56256289	TRUE
cg01387070	GSA-rs342774		chr13:52644111-52644113	0.796491	0.908235	-0.111744	0.01562	0.1905	0.17488	-18.9504	2.58655e-20	8.35937e-17	0.908888	rs342774	TRUE
cg18455878	rs1540339	VDR	chr12:47863542-47863544	0.67117	0.486431	0.184739	0.4062	0.1905	-0.2157	-18.9001	2.82217e-20	8.99763e-17	0.908447	rs1540339	TRUE
cg15360451	rs10848150	RIMBP2	chr12:130572486-130572488	0.853221	0.711788	0.141433	0.2656	0.07143	-0.19417	-18.8229	3.2275e-20	1.01527e-16	0.907764	rs10848150	TRUE
cg02901522	rs2250888	PVT1	chr8:128069839-128069841	0.600001	0.786476	-0.186474	0.1562	0.381	0.2248	-18.7981	3.37019e-20	1.0462e-16	0.907542	rs2250962	TRUE
cg17857094	rs6933909	DPCR1	chr6:30939502-30939504	0.656277	0.73881	-0.0825324	0.09375	0.2619	0.16815	-18.7861	3.44129e-20	1.0544e-16	0.907435		FALSE
cg12565083	rs7911208	CAMK1D	chr10:12598797-12598799	0.732458	0.530544	0.201914	0.375	0.1429	-0.2321	-18.7351	3.76135e-20	1.10273e-16	0.906978	rs7911208	TRUE
cg20370184	rs2242664	SLC44A4	chr6:31870766-31870768	0.272541	0.380336	-0.107795	0.4844	0.3333	-0.1511	18.7106	3.9262e-20	1.10273e-16	0.906757	rs493515	TRUE
cg20370184	rs2242665	SLC44A4	chr6:31870766-31870768	0.272541	0.380336	-0.107795	0.4844	0.3333	-0.1511	18.7106	3.9262e-20	1.10273e-16	0.906757	rs493515	TRUE
cg20370184	rs3132442	SLC44A4	chr6:31870766-31870768	0.272541	0.380336	-0.107795	0.4844	0.3333	-0.1511	18.7106	3.9262e-20	1.10273e-16	0.906757	rs493515	TRUE
cg20370184	rs577272	SLC44A4	chr6:31870766-31870768	0.272541	0.380336	-0.107795	0.4844	0.3333	-0.1511	18.7106	3.9262e-20	1.10273e-16	0.906757	rs493515	TRUE
cg20370184	rs644774	SLC44A4	chr6:31870766-31870768	0.272541	0.380336	-0.107795	0.4844	0.3333	-0.1511	18.7106	3.9262e-20	1.10273e-16	0.906757	rs493515	TRUE
cg20370184	rs644827	SLC44A4	chr6:31870766-31870768	0.272541	0.380336	-0.107795	0.4844	0.3333	-0.1511	18.7106	3.9262e-20	1.10273e-16	0.906757	rs493515	TRUE
cg16618979	rs11762262	EPHA1-AS1	chr7:143411747-143411749	0.650791	0.673451	-0.0226607	0.2188	0.2619	0.0431	-18.7017	3.98791e-20	1.10689e-16	0.906676	rs11763230	TRUE
cg10388998	GSA-rs483721	RP1-34M23.5;SMIM12	chr1:34787774-34787776	0.468204	0.678007	-0.209803	0.2188	0.4524	0.2336	-18.6388	4.45236e-20	1.21816e-16	0.906105	rs483721	TRUE
cg25555787	rs9369265	TREML4	chr6:41228400-41228402	0.529668	0.732353	-0.202685	0.1875	0.5	0.3125	-18.6338	4.49207e-20	1.21816e-16	0.906059		FALSE
cg06681098	rs3116959		chr6:33156716-33156718	0.725688	0.67769	0.0479981	0.2031	0.2143	0.0112	-18.6052	4.72319e-20	1.26628e-16	0.905797	rs3116959	TRUE
cg26370237	rs7207286	HSF5	chr17:58436869-58436871	0.524137	0.622447	-0.0983094	0.2656	0.4048	0.1392	-18.581	4.92864e-20	1.30651e-16	0.905575		FALSE
cg13885788	GSA-rs13207432		chr6:52589499-52589501	0.740628	0.653382	0.0872458	0.3281	0.2381	-0.09	-18.5624	5.09284e-20	1.33504e-16	0.905403	rs6901147	TRUE
cg20218571	rs62101190	PQLC1	chr18:79918513-79918515	0.763368	0.690171	0.0731973	0.2188	0.119	-0.0998	-18.5526	5.1814e-20	1.34333e-16	0.905313	rs62101190	TRUE
cg15139473	rs11072202		chr15:70566419-70566421	0.72836	0.565181	0.163179	0.2188	0.6667	0.4479	18.4954	5.73125e-20	1.46973e-16	0.904782		FALSE
cg04578890	rs6134733	RP11-314N13.10;SDCBP2-AS1	chr20:1368407-1368409	0.890658	0.821322	0.0693362	0.1094	0	-0.1094	-18.4615	6.08497e-20	1.54366e-16	0.904466	rs6134733	TRUE
cg21152766	rs11079757	AC002558.1;CDC27	chr17:47118482-47118484	0.824019	0.752073	0.0719454	0.1719	0.07143	-0.10047	-18.4001	6.78403e-20	1.70269e-16	0.903888	rs11079757	TRUE
cg07104639	rs445251	MACROD2	chr20:15144948-15144950	0.49976	0.53828	-0.0385204	0.4688	0.4286	-0.0402	18.3926	6.87554e-20	1.70749e-16	0.903817	rs181243923	TRUE
cg04806742	GSA-rs886075	SLC38A3	chr3:50219494-50219496	0.652866	0.842486	-0.189621	0.03125	0.2857	0.25445	-18.3433	7.50346e-20	1.84402e-16	0.90335	rs886075	TRUE
cg05092371	GSA-rs16840252	CTLA4	chr2:203866795-203866797	0.8066	0.768236	0.0383644	0.1875	0.09524	-0.09226	-18.3297	7.68772e-20	1.85075e-16	0.90322	rs16840252	TRUE
cg05092371	rs4553808	CTLA4	chr2:203866795-203866797	0.8066	0.768236	0.0383644	0.1875	0.09524	-0.09226	-18.3297	7.68772e-20	1.85075e-16	0.90322	rs16840252	TRUE
cg25116412	rs3809878	TTC25	chr17:41938581-41938583	0.581982	0.659156	-0.0771748	0.2031	0.3333	0.1302	-18.3191	7.83366e-20	1.86683e-16	0.903119	rs3809878	TRUE
cg11807238	GSA-rs16871026	TAP1;PSMB9	chr6:32847164-32847166	0.836939	0.909978	-0.0730386	0	0.1905	0.1905	-18.2486	8.88344e-20	2.07508e-16	0.902442	rs1057149	TRUE
cg11807238	rs1057149	TAP1;PSMB9	chr6:32847164-32847166	0.836939	0.909978	-0.0730386	0	0.1905	0.1905	-18.2486	8.88344e-20	2.07508e-16	0.902442	rs1057149	TRUE
cg00689685	rs9267817	AGPAT1	chr6:32172034-32172036	0.802787	0.703579	0.0992082	0.2031	0.02381	-0.17929	-18.1963	9.75319e-20	2.24618e-16	0.901936	rs9267817	TRUE
cg25636922	rs60594162	GALNT18	chr11:11553935-11553937	0.808392	0.830831	-0.022439	0.07812	0.119	0.04088	-18.1933	9.80631e-20	2.24618e-16	0.901906	rs60594162	TRUE
cg10207179	rs28625030	RP11-505K9.4;MLYCD	chr16:83908764-83908766	0.574636	0.759109	-0.184472	0.01562	0.2381	0.22248	-18.1261	1.10619e-19	2.5094e-16	0.901249	rs28625030	TRUE
cg06961873	rs72660967	TMEM57	chr1:25499288-25499290	0.652153	0.523439	0.128715	0.4375	0.3333	-0.1042	-18.0255	1.32558e-19	2.96246e-16	0.900255	rs61775206	TRUE
cg12309156	rs17307275		chr4:159434617-159434619	0.801615	0.823347	-0.0217326	0.07812	0.09524	0.01712	-18.0232	1.33102e-19	2.96246e-16	0.900232	rs17307275	TRUE
cg06393529	rs6918447		chr6:148706421-148706423	0.592691	0.570604	0.0220873	0.4062	0.381	-0.0252	-17.9796	1.4402e-19	3.17551e-16	0.899795	rs6918447	TRUE
cg24401199	rs11880198	GNA15	chr19:3159787-3159789	0.662073	0.798018	-0.135945	0.1094	0.2619	0.1525	-17.9571	1.4998e-19	3.27632e-16	0.89957	rs73530033	TRUE
cg00332233	rs6957206		chr7:128921400-128921402	0.913811	0.815021	0.0987904	0.125	0.02381	-0.10119	-17.9419	1.54179e-19	3.33713e-16	0.899416	rs6957206	TRUE
cg12209881	GSA-rs4550511		chr17:55262335-55262337	0.832124	0.832141	-1.77739e-05	0.09375	0.09524	0.00149	-17.911	1.63039e-19	3.46534e-16	0.899104	rs76422091	TRUE
cg24088508	rs3762352	C1orf109	chr1:37690789-37690791	0.252317	0.106358	0.145958	0.1406	0.3333	0.1927	17.9116	1.62861e-19	3.46534e-16	0.899111		FALSE
cg13388618	rs6431564	RAMP1	chr2:237906128-237906130	0.672871	0.442594	0.230277	0.4375	0.7143	0.2768	-17.8873	1.70194e-19	3.58512e-16	0.898864		FALSE
cg13215060	rs11696005	CATIP	chr2:218364422-218364424	0.628487	0.659526	-0.0310395	0.1406	0.1905	0.0499	-17.8246	1.90734e-19	3.98221e-16	0.898224	rs4674297	TRUE
cg16958467	rs7180319		chr15:57363600-57363602	0.33943	0.63281	-0.29338	0.2344	0.65	0.4156	-17.7968	2.00663e-19	4.15277e-16	0.897937		FALSE
cg05519532	GSA-rs7864828		chr9:1989031-1989033	0.470762	0.810429	-0.339666	0.07812	0.5476	0.46948	-17.7888	2.03593e-19	4.16389e-16	0.897855	rs7864828	TRUE
cg05799088	rs14056	PRICKLE2-AS1;PRICKLE2	chr3:64094811-64094813	0.840779	0.689825	0.150954	0.2812	0.02381	-0.25739	-17.7857	2.0473e-19	4.16389e-16	0.897824	rs14056	TRUE
cg00401237	GSA-rs11221912	PRDM10	chr11:129960900-129960902	0.682586	0.838335	-0.155749	0.0625	0.3095	0.247	-17.7159	2.3255e-19	4.68338e-16	0.8971	rs11221912	TRUE
cg16655343	rs2523395	HLA-F-AS1;HLA-F	chr6:29733785-29733787	0.721461	0.523895	0.197567	0.4219	0.1429	-0.279	-17.7074	2.36227e-19	4.68338e-16	0.897011	rs2735052	TRUE
cg16655343	rs2735052	HLA-F-AS1;HLA-F	chr6:29733785-29733787	0.721461	0.523895	0.197567	0.4219	0.1429	-0.279	-17.7074	2.36227e-19	4.68338e-16	0.897011	rs2735052	TRUE
cg15027633	rs72826822	RP11-146I2.1	chr6:14771156-14771158	0.89063	0.844776	0.0458545	0.09375	0.02381	-0.06994	-17.6999	2.39498e-19	4.70865e-16	0.896932	rs72826822	TRUE
cg03484420	rs597846		chr6:137702411-137702413	0.759721	0.786419	-0.0266976	0.1875	0.2143	0.0268	-17.6532	2.60878e-19	5.08661e-16	0.896443	rs597846	TRUE
cg08122685	GSA-rs2241223	LRRC74B	chr22:21054900-21054902	0.860384	0.881148	-0.0207637	0.0625	0.119	0.0565	-17.6121	2.81277e-19	5.39517e-16	0.89601	rs2241223	TRUE
cg13368637	rs7253538		chr19:32343639-32343641	0.659637	0.746109	-0.0864723	0.1406	0.2857	0.1451	-17.6136	2.80504e-19	5.39517e-16	0.896026	rs7253538	TRUE
cg16770312	GSA-rs7270875		chr20:57824912-57824914	0.742912	0.820363	-0.0774509	0.04688	0.2143	0.16742	-17.5434	3.19215e-19	6.07348e-16	0.895279	rs57781510	TRUE
cg25307521	rs55698907	KAZN	chr1:15029484-15029486	0.675454	0.715485	-0.0400316	0.1562	0.2143	0.0581	-17.5381	3.22317e-19	6.08344e-16	0.895223	rs55698907	TRUE
cg11294350	rs2559854	RP11-285E23.2;CHPT1	chr12:101696467-101696469	0.508466	0.324144	0.184322	0.3281	0.619	0.2909	17.5008	3.45297e-19	6.46544e-16	0.894822	rs2559854	TRUE
cg03716678	rs76705950	RP11-37N22.1	chr8:124210622-124210624	0.796399	0.831962	-0.0355631	0.0625	0.1429	0.0804	-17.4511	3.78549e-19	7.03225e-16	0.894285	rs76705950	TRUE
cg06362582	rs2080410	ELMO1	chr7:37247258-37247260	0.300612	0.536154	-0.235542	0.4531	0.6905	0.2374	17.444	3.83526e-19	7.06904e-16	0.894209	rs2080410	TRUE
cg06523151	rs2818753	ESRRG	chr1:216939883-216939885	0.601603	0.738465	-0.136862	0.0625	0.3571	0.2946	-17.4163	4.0372e-19	7.22013e-16	0.893908	rs2818753	TRUE
cg06833981	rs2736163	PRRC2A	chr6:31629930-31629932	0.718565	0.868795	-0.15023	0.01562	0.2619	0.24628	-17.4166	4.03491e-19	7.22013e-16	0.893911	rs2736163	TRUE
cg09497615	rs201545662	THSD4	chr15:71572637-71572639	0.653006	0.780938	-0.127931	0.0625	0.2381	0.1756	-17.4079	4.10085e-19	7.22013e-16	0.893816	rs12592346	TRUE
cg12858166	rs3077	HLA-DPA1	chr6:33065398-33065400	0.559258	0.759678	-0.200419	0.1875	0.4524	0.2649	-17.4266	3.96106e-19	7.22013e-16	0.89402	rs200239692	TRUE
cg15132295	rs9894913	DNAH17	chr17:78507443-78507445	0.492691	0.595912	-0.103221	0.2969	0.4048	0.1079	-17.4126	4.06464e-19	7.22013e-16	0.893868	rs9894913	TRUE
cg24753094	GSA-rs7176825	THSD4	chr15:71597726-71597728	0.658322	0.764176	-0.105854	0.09375	0.2857	0.19195	-17.4085	4.096e-19	7.22013e-16	0.893823	rs7176825	TRUE
cg03672288	GSA-rs1334241	FOXO1	chr13:40648972-40648974	0.832504	0.830603	0.00190122	0.1094	0.119	0.0096	-17.4038	4.1316e-19	7.22039e-16	0.893772	rs1334241	TRUE
cg00841008	rs10485481		chr20:38189926-38189928	0.739846	0.623844	0.116002	0.3548	0.1905	-0.1643	-17.366	4.43212e-19	7.68862e-16	0.893358	rs10485481	TRUE
cg06620200	GSA-rs73594925	MIR1283-1	chr19:53686980-53686982	0.679186	0.844187	-0.165002	0.01562	0.2381	0.22248	-17.3557	4.5181e-19	7.78056e-16	0.893245	rs73594992	TRUE
cg01234346	rs9610498	MYH9	chr22:36381692-36381694	0.669221	0.361314	0.307908	0.4531	0.881	0.4279	-17.2742	5.25833e-19	8.98968e-16	0.892344	rs9610498	TRUE
cg20769264	GSA-rs73193388	RGS12	chr4:3399950-3399952	0.752587	0.749652	0.00293542	0.1406	0.1667	0.0261	-17.2398	5.6071e-19	9.51698e-16	0.89196	rs73193388	TRUE
cg27596172	rs922733		chr8:26869851-26869853	0.801421	0.656861	0.14456	0.2812	0.07143	-0.20977	-17.1952	6.0944e-19	1.02702e-15	0.89146	rs922733	TRUE
cg03570263	rs12200084	RNF39	chr6:30072513-30072515	0.827776	0.6951	0.132676	0.25	0.07143	-0.17857	-17.1767	6.30994e-19	1.0558e-15	0.891251	rs10947050	TRUE
cg22274196	rs2992904		chr13:95305935-95305937	0.357829	0.291392	0.0664367	0.3281	0.4286	0.1005	17.172	6.3658e-19	1.05765e-15	0.891198	rs2992905	TRUE
cg04882216	rs2651927	PRDM16	chr1:3185255-3185257	0.448046	0.558639	-0.110593	0.2969	0.5	0.2031	-17.1479	6.65955e-19	1.09871e-15	0.890926	rs2651926	TRUE
cg04821917	rs149428		chr16:58634660-58634662	0.54702	0.38204	0.16498	0.4062	0.119	-0.2872	-17.136	6.80996e-19	1.11573e-15	0.890791	rs149428	TRUE
cg20337029	rs12441560	PCSK6	chr15:101445716-101445718	0.514077	0.558564	-0.0444879	0.3438	0.4048	0.061	-17.1186	7.03674e-19	1.14493e-15	0.890593	rs12441560	TRUE
cg25977769	rs10256379	TMEM178B	chr7:141255950-141255952	0.493567	0.444857	0.04871	0.4531	0.4048	-0.0483	-17.1137	7.10162e-19	1.14757e-15	0.890537	rs2215631	TRUE
cg02754572	rs442677	MSR1	chr8:16186402-16186404	0.627276	0.670992	-0.0437157	0.1562	0.2619	0.1057	-17.1046	7.22344e-19	1.15932e-15	0.890434		FALSE
cg24080129	rs4148874	XXbac-BPG246D15.9;TAP2	chr6:32829710-32829712	0.348144	0.260031	0.0881123	0.25	0.3333	0.0833	17.0812	7.54903e-19	1.20339e-15	0.890166	rs4148874	TRUE
cg24114730	rs10140081		chr14:55458909-55458911	0.728515	0.592764	0.135751	0.3906	0.2381	-0.1525	-17.0648	7.78535e-19	1.23273e-15	0.889978	rs10140081	TRUE
cg09152224	rs8190842	NAT1	chr8:18220934-18220936	0.880595	0.873824	0.0067709	0.0625	0.04762	-0.01488	-17.0526	7.96704e-19	1.25309e-15	0.889838	rs8190842	TRUE
cg20347269	rs2074989	P2RX1	chr17:3904862-3904864	0.457269	0.602473	-0.145203	0.4062	0.5476	0.1414	-17.0231	8.42272e-19	1.31599e-15	0.889498		FALSE
cg12687426	rs10936996	LRRFIP1P1;KCNMB3	chr3:179259284-179259286	0.858127	0.902917	-0.0447894	0.03125	0.1429	0.11165	-17.0001	8.79695e-19	1.36541e-15	0.889232	rs10936996	TRUE
cg03966315	rs3803200	LINC00371	chr13:51084159-51084161	0.718667	0.577354	0.141313	0.3594	0.1667	-0.1927	-16.9706	9.30064e-19	1.43416e-15	0.88889	rs3803199	TRUE
cg03466780	GSA-rs28688712	EXD3	chr9:137352912-137352914	0.685691	0.585749	0.0999423	0.3438	0.2381	-0.1057	-16.9646	9.40782e-19	1.44127e-15	0.888819	rs28688712	TRUE
cg16962423	rs10947131		chr6:31048158-31048160	0.838263	0.77938	0.0588828	0.1094	0.02381	-0.08559	-16.9516	9.64109e-19	1.46747e-15	0.888668	rs10947131	TRUE
cg00875909	GSA-rs1380	CENPP;OGN	chr9:92385151-92385153	0.80325	0.796385	0.00686539	0.125	0.119	-0.006	-16.8843	1.09539e-18	1.63564e-15	0.887878	rs1380	TRUE
cg04132418	rs1044303	SMLR1	chr6:130827595-130827597	0.545031	0.69836	-0.153329	0.3125	0.5476	0.2351	-16.8844	1.09529e-18	1.63564e-15	0.887879	rs1044303	TRUE
cg08600378	GSA-rs3897927	URAD	chr13:27988762-27988764	0.414778	0.392813	0.0219648	0.4375	0.3333	-0.1042	-16.8857	1.09261e-18	1.63564e-15	0.887894	rs3897927	TRUE
cg07771796	rs10873425	RIN3	chr14:92585367-92585369	0.374298	0.470185	-0.0958874	0.3125	0.4762	0.1637	-16.8144	1.2513e-18	1.85669e-15	0.887049	rs10873425	TRUE
cg01004097	rs2288490	RHBDF1	chr16:65042-65044	0.584801	0.653312	-0.0685106	0.2656	0.3571	0.0915	-16.7838	1.32641e-18	1.94528e-15	0.886684	rs2288490	TRUE
cg17457545	GSA-rs1436955		chr15:62112182-62112184	0.580579	0.626816	-0.0462374	0.3281	0.3333	0.0052	-16.7834	1.32749e-18	1.94528e-15	0.886679	rs1436955	TRUE
cg05715917	GSA-rs77778067	CRTC3-AS1	chr15:90655024-90655026	0.911245	0.869335	0.0419093	0.07812	0.02381	-0.05431	-16.7349	1.45641e-18	2.12102e-15	0.886096	rs4534817	TRUE
cg25259265	rs12021079	ADPRHL1	chr13:113446559-113446561	0.721719	0.627844	0.0938747	0.2812	0.1667	-0.1145	-16.7156	1.51107e-18	2.18713e-15	0.885863	rs12021079	TRUE
cg04248279	rs35386092	RPH3AL	chr17:335041-335043	0.636373	0.529519	0.106853	0.4688	0.3333	-0.1355	-16.6626	1.67258e-18	2.40613e-15	0.88522		FALSE
cg09356231	rs10824609	LINC00856	chr10:78447144-78447146	0.812301	0.790596	0.0217054	0.09375	0.07143	-0.02232	-16.6557	1.69505e-18	2.42368e-15	0.885135	rs10824609	TRUE
cg20981163	rs9277358	HLA-DPA1;HLA-DPB1	chr6:33082205-33082207	0.493923	0.645718	-0.151794	0.2812	0.4762	0.195	-16.633	1.77031e-18	2.51603e-15	0.884858	rs9277358	TRUE
cg11946618	rs10206264		chr2:239805535-239805537	0.683018	0.783815	-0.100797	0.1406	0.3095	0.1689	-16.6137	1.83751e-18	2.59591e-15	0.884621	rs13385714	TRUE
cg10070328	rs78867640		chr7:27435976-27435978	0.78397	0.851178	-0.0672077	0.03125	0.1667	0.13545	-16.6095	1.85214e-18	2.601e-15	0.88457	rs78867640	TRUE
cg10584449	rs2076740	TG	chr8:132971812-132971814	0.397897	0.586903	-0.189006	0.3906	0.619	0.2284	-16.592	1.91579e-18	2.67021e-15	0.884354	rs2076740	TRUE
cg11956442	rs2381387	UGDH-AS1	chr4:39530306-39530308	0.548964	0.333496	0.215467	0.2656	0.5	0.2344	16.5898	1.92406e-18	2.67021e-15	0.884326	rs2381387	TRUE
cg15373744	rs55879241		chr21:41672461-41672463	0.728476	0.763881	-0.0354055	0.1719	0.2381	0.0662	-16.5742	1.98273e-18	2.73554e-15	0.884134	rs55879241	TRUE
cg13160852	rs515449	MIR100HG	chr11:122176319-122176321	0.219474	0.525359	-0.305884	0.375	0.7857	0.4107	16.5019	2.27938e-18	3.12654e-15	0.883236	rs528212	TRUE
cg26809488	rs6540122	BANP	chr16:87957736-87957738	0.920515	0.939527	-0.0190119	0.2656	0.4762	0.2106	-16.4725	2.41298e-18	3.29066e-15	0.882867		FALSE
cg01479031	GSA-rs2857783	MOG	chr6:29664571-29664573	0.881136	0.906252	-0.0251156	0.03125	0.09524	0.06399	-16.4322	2.60892e-18	3.49722e-15	0.88236	rs2857784	TRUE
cg01479031	GSA-rs2857784	MOG	chr6:29664571-29664573	0.881136	0.906252	-0.0251156	0.03125	0.09524	0.06399	-16.4322	2.60892e-18	3.49722e-15	0.88236	rs2857784	TRUE
cg01479031	rs2535255	MOG	chr6:29664571-29664573	0.881136	0.906252	-0.0251156	0.03125	0.09524	0.06399	-16.4322	2.60892e-18	3.49722e-15	0.88236	rs2857784	TRUE
cg04158402	rs4807563	CCDC94	chr19:4268342-4268344	0.410979	0.566277	-0.155299	0.4032	0.5714	0.1682	-16.4034	2.75868e-18	3.67709e-15	0.881995	rs4807563	TRUE
cg08024471	rs2891402	RP11-556E13.1	chr10:52746210-52746212	0.539575	0.681515	-0.14194	0.25	0.4048	0.1548	-16.3844	2.86264e-18	3.79422e-15	0.881754	rs2891402	TRUE
cg09294573	rs1148178	MPP7	chr10:28326742-28326744	0.54224	0.394662	0.147578	0.2188	0.5238	0.305	16.3431	3.10242e-18	4.08905e-15	0.881226		FALSE
cg04627110	chr6:29635508	MOG	chr6:29667729-29667731	0.808567	0.706596	0.101971	0.2344	0.07143	-0.16297	-16.2785	3.51879e-18	4.61208e-15	0.880395	rs1318631	TRUE
cg15765638	rs2535969		chr7:152903730-152903732	0.700223	0.774338	-0.074115	0.1406	0.2619	0.1213	-16.1987	4.11382e-18	5.3622e-15	0.879356	rs2535969	TRUE
cg01864029	GSA-rs73124843	RP5-1027G4.3;SLC24A3	chr20:19255307-19255309	0.893596	0.865305	0.0282905	0.09375	0.02381	-0.06994	-16.1292	4.7154e-18	6.07916e-15	0.878441	rs73124843	TRUE
cg20785120	rs6096137	BCAS4	chr20:50873001-50873003	0.59897	0.424694	0.174276	0.4375	0.8333	0.3958	-16.132	4.6901e-18	6.07916e-15	0.878477		FALSE
cg04425994	rs10499664	HUS1	chr7:47720791-47720793	0.764514	0.528854	0.235659	0.4531	0.119	-0.3341	-16.0907	5.08762e-18	6.52338e-15	0.877929	rs12702372	TRUE
cg00167628	rs11653165	MSI2	chr17:57609983-57609985	0.634983	0.674833	-0.0398496	0.1406	0.2381	0.0975	-16.0577	5.42917e-18	6.92369e-15	0.877489	rs11653165	TRUE
cg04145681	rs2532925	SFTA2	chr6:30931384-30931386	0.481367	0.269956	0.21141	0.2344	0.5238	0.2894	16.0546	5.46313e-18	6.92954e-15	0.877447	rs2532925	TRUE
cg07001450	rs2223286	C1orf112;SELL	chr1:169696322-169696324	0.667252	0.497385	0.169867	0.2812	0.575	0.2938	16.0381	5.64367e-18	7.12026e-15	0.877226	rs148128572	TRUE
cg04033559	GSA-rs11904158	PDK1	chr2:172597090-172597092	0.43215	0.714435	-0.282285	0.1719	0.619	0.4471	-15.9796	6.33685e-18	7.95228e-15	0.876436	rs11904158	TRUE
cg21358336	rs2040847	CTC-281F24.1	chr17:6655120-6655122	0.536628	0.427594	0.109034	0.4531	0.619	0.1659	-15.9635	6.54254e-18	8.16696e-15	0.876217		FALSE
cg02605540	rs35164209	CAPN8	chr1:223618101-223618103	0.776766	0.765057	0.0117092	0.1406	0.1429	0.0023	-15.9586	6.60646e-18	8.20335e-15	0.876151		FALSE
cg03570263	rs9393989	RNF39	chr6:30072513-30072515	0.827776	0.6951	0.132676	0.25	0.09524	-0.15476	-15.8977	7.45521e-18	9.20878e-15	0.875319	rs10947050	TRUE
cg08102564	rs34834489	SLC47A2	chr17:19716949-19716951	0.678721	0.47507	0.203651	0.4219	0.09524	-0.32666	-15.8911	7.55414e-18	9.28239e-15	0.875228	rs34834489	TRUE
cg03066009	GSA-rs10808739	RP11-1D12.1;CYP7B1	chr8:64727701-64727703	0.569367	0.671974	-0.102608	0.2188	0.381	0.1622	-15.8658	7.94425e-18	9.71117e-15	0.87488	rs10808739	TRUE
cg15333688	rs34742470	OR51G1;MMP26	chr11:4923968-4923970	0.824292	0.742702	0.0815905	0.1406	0.02381	-0.11679	-15.8162	8.77049e-18	1.06659e-14	0.874193	rs34742470	TRUE
cg00540941	rs6913008	HLA-DOA	chr6:33007065-33007067	0.625274	0.560523	0.064751	0.1875	0.09524	-0.09226	-15.7742	9.53848e-18	1.15404e-14	0.873607	rs6913008	TRUE
cg06316758	rs7326847	HMGB1	chr13:30499620-30499622	0.317014	0.573511	-0.256497	0.3906	0.6905	0.2999	15.751	9.99247e-18	1.2028e-14	0.873281		FALSE
cg05192017	rs2992629		chr12:114835271-114835273	0.554935	0.552375	0.00256048	0.2969	0.4048	0.1079	-15.7235	1.05596e-17	1.26461e-14	0.872894	rs2992629	TRUE
cg04034998	GSA-rs56196479	ADAM12	chr10:126155076-126155078	0.854984	0.818512	0.0364721	0.07812	0.02381	-0.05431	-15.6885	1.13283e-17	1.34453e-14	0.872398	rs56196479	TRUE
cg08103988	rs2040847	CTC-281F24.1	chr17:6655045-6655047	0.47293	0.366398	0.106532	0.4531	0.619	0.1659	-15.6879	1.13409e-17	1.34453e-14	0.872391		FALSE
cg13458186	rs133999		chr22:27634670-27634672	0.585706	0.730581	-0.144876	0.07812	0.2857	0.20758	-15.6595	1.20069e-17	1.41637e-14	0.871987	rs133998	TRUE
cg08515213	rs16969681		chr15:32700909-32700911	0.836902	0.833802	0.00310042	0.07812	0.04762	-0.0305	-15.654	1.21425e-17	1.42524e-14	0.871907	rs16969681	TRUE
cg07121562	GSA-rs10189872	HS6ST1	chr2:128265000-128265002	0.750694	0.819702	-0.0690073	0.04688	0.1905	0.14362	-15.6492	1.22591e-17	1.4318e-14	0.87184	rs10189872	TRUE
cg13703663	rs78468528	AMZ1	chr7:2725820-2725822	0.880885	0.836999	0.0438864	0.1406	0.09524	-0.04536	-15.6425	1.24259e-17	1.44413e-14	0.871744	rs78468528	TRUE
cg11558795	GSA-rs902968		chr17:1329550-1329552	0.366864	0.36651	0.000353976	0.4375	0.4286	-0.0089	15.635	1.26151e-17	1.45894e-14	0.871636	rs4790563	TRUE
cg11019791	rs10460766	FAM19A5	chr22:48500766-48500768	0.458822	0.604765	-0.145944	0.2656	0.4762	0.2106	-15.5864	1.39138e-17	1.60128e-14	0.870938	rs10460766	TRUE
cg18239511	GSA-rs6575571		chr14:96096931-96096933	0.496478	0.20626	0.290217	0.2031	0.5952	0.3921	15.5738	1.4273e-17	1.63465e-14	0.870756	rs6575572	TRUE
cg07482223	rs2286656	SFTA2	chr6:30931455-30931457	0.751794	0.690975	0.0608195	0.25	0.1667	-0.0833	-15.5529	1.48884e-17	1.69688e-14	0.870454	rs4713402	TRUE
cg16416584	rs2005180	CHSY1	chr15:101178493-101178495	0.872762	0.846647	0.0261147	0.07812	0.04762	-0.0305	-15.5459	1.51006e-17	1.7128e-14	0.870353	rs2005180	TRUE
cg05876883	rs16960359	SLC38A7	chr16:58670590-58670592	0.82072	0.775687	0.0450327	0.1406	0.07143	-0.06917	-15.4938	1.67819e-17	1.89439e-14	0.869593	rs16960359	TRUE
cg09507561	rs4148380	ABCC1	chr16:16142572-16142574	0.795798	0.780141	0.0156575	0.1094	0.09524	-0.01416	-15.4694	1.76361e-17	1.98134e-14	0.869234	rs4148380	TRUE
cg24926791	rs3130979	PSORS1C1	chr6:31114409-31114411	0.589692	0.663325	-0.0736325	0.3125	0.3571	0.0446	-15.4435	1.85883e-17	2.07842e-14	0.868853	rs3130978	TRUE
cg19117063	rs72847948	BTNL2	chr6:32397775-32397777	0.808518	0.81047	-0.00195159	0.0625	0.09524	0.03274	-15.4408	1.86894e-17	2.07987e-14	0.868814	rs72847948	TRUE
cg03382704	rs838455		chr2:231695927-231695929	0.828726	0.860773	-0.0320469	0.07812	0.09524	0.01712	-15.422	1.94205e-17	2.15108e-14	0.868535	rs838455	TRUE
cg09785377	rs11633619	ANXA2	chr15:60351957-60351959	0.761723	0.631727	0.129996	0.3594	0.1905	-0.1689	-15.3717	2.15152e-17	2.37196e-14	0.867788	rs11633657	TRUE
cg26155681	rs3808988	HTATIP2	chr11:20362830-20362832	0.232086	0.148482	0.0836038	0.1406	0.2143	0.0737	15.3169	2.40641e-17	2.64063e-14	0.866966	rs3808988	TRUE
cg07365979	rs6577044		chr13:113418430-113418432	0.137052	0.159577	-0.0225253	0.4531	0.5	0.0469	-15.3094	2.44346e-17	2.66886e-14	0.866853		FALSE
cg27003165	GSA-rs164132	SH2D1B	chr1:162412138-162412140	0.59218	0.606654	-0.014474	0.3906	0.3571	-0.0335	15.2818	2.58592e-17	2.81145e-14	0.866435		FALSE
cg20026367	rs326234	MKLN1	chr7:131190791-131190793	0.575747	0.698993	-0.123246	0.1406	0.3571	0.2165	-15.2236	2.91396e-17	3.15192e-14	0.86555	rs326234	TRUE
cg25755851	rs6688233		chr1:9275734-9275736	0.126094	0.13469	-0.00859643	0.2031	0.1429	-0.0602	15.2216	2.92579e-17	3.15192e-14	0.865519		FALSE
cg06216261	rs1632607		chr18:77162063-77162065	0.789786	0.828928	-0.039142	0.1719	0.3571	0.1852	-15.2095	2.99953e-17	3.21667e-14	0.865334		FALSE
cg02049240	GSA-rs7295767	RP11-230G5.2	chr12:65635076-65635078	0.817221	0.904796	-0.0875743	0	0.1667	0.1667	-15.1955	3.08678e-17	3.29526e-14	0.86512	rs7295767	TRUE
cg07791065	rs10484457		chr6:113464848-113464850	0.627452	0.609953	0.0174984	0.3125	0.3095	-0.003	-15.1905	3.11917e-17	3.31484e-14	0.865042	rs58045871	TRUE
cg20981163	rs9277386	HLA-DPA1;HLA-DPB1	chr6:33082205-33082207	0.493923	0.645718	-0.151794	0.2812	0.5	0.2188	-15.1757	3.21546e-17	3.35669e-14	0.864815	rs9277358	TRUE
cg20981163	rs9277389	HLA-DPA1;HLA-DPB1	chr6:33082205-33082207	0.493923	0.645718	-0.151794	0.2812	0.5	0.2188	-15.1757	3.21546e-17	3.35669e-14	0.864815	rs9277358	TRUE
cg20981163	rs9277393	HLA-DPA1;HLA-DPB1	chr6:33082205-33082207	0.493923	0.645718	-0.151794	0.2812	0.5	0.2188	-15.1757	3.21546e-17	3.35669e-14	0.864815	rs9277358	TRUE
cg20981163	rs9277394	HLA-DPA1;HLA-DPB1	chr6:33082205-33082207	0.493923	0.645718	-0.151794	0.2812	0.5	0.2188	-15.1757	3.21546e-17	3.35669e-14	0.864815	rs9277358	TRUE
cg09766721	rs2694897	SLC13A3	chr20:46608374-46608376	0.54347	0.349716	0.193755	0.4844	0.92857	0.44417	-15.1426	3.44276e-17	3.57814e-14	0.864303		FALSE
cg01414116	rs10773755		chr12:130236259-130236261	0.748725	0.658311	0.0904147	0.2188	0.07143	-0.14737	-15.1332	3.51002e-17	3.63204e-14	0.864158	rs10773755	TRUE
cg00709948	rs7265535	PLCB4	chr20:9302328-9302330	0.58669	0.758145	-0.171455	0.04688	0.381	0.33412	-15.1125	3.66332e-17	3.77411e-14	0.863836	rs7265535	TRUE
cg24753847	rs11691507		chr2:118122235-118122237	0.633997	0.614411	0.0195853	0.1094	0.119	0.0096	-15.1082	3.69612e-17	3.79135e-14	0.863769	rs11691507	TRUE
cg10006614	rs7140309	SYNE3	chr14:95410998-95411000	0.335389	0.487705	-0.152315	0.4688	0.3333	-0.1355	15.1058	3.71407e-17	3.79327e-14	0.863733	rs7140309	TRUE
cg12495090	rs11682397		chr2:126781410-126781412	0.581505	0.507378	0.0741279	0.4844	0.3571	-0.1273	-15.0912	3.82802e-17	3.8928e-14	0.863505	rs35470416	TRUE
cg00122779	rs7766862	TNXB	chr6:32065228-32065230	0.608289	0.440132	0.168157	0.3438	0.07143	-0.27237	-15.0811	3.90912e-17	3.95821e-14	0.863346	rs7766862	TRUE
cg07960381	rs57896726		chr4:41287986-41287988	0.812672	0.823092	-0.0104198	0.09375	0.119	0.02525	-15.0716	3.98685e-17	4.01967e-14	0.863197	rs57896726	TRUE
cg03781170	rs3936054		chr22:48883280-48883282	0.538161	0.208917	0.329244	0.2188	0.619	0.4002	15.0612	4.07377e-17	4.08982e-14	0.863034	rs28570175	TRUE
cg20981163	Seq-rs3097674	HLA-DPA1;HLA-DPB1	chr6:33082205-33082207	0.493923	0.645718	-0.151794	0.2742	0.5	0.2258	-15.0454	4.20926e-17	4.20794e-14	0.862786	rs9277358	TRUE
cg25771854	rs41308154	VN1R5	chr1:247257118-247257120	0.82349	0.696113	0.127377	0.25	0.07143	-0.17857	-15.0352	4.29899e-17	4.27951e-14	0.862626	rs41308154	TRUE
cg16956665	GSA-rs2241502	STT3A	chr11:125609466-125609468	0.540183	0.669078	-0.128895	0.3438	0.5238	0.18	-15.0127	4.50415e-17	4.4649e-14	0.862271	rs2241502	TRUE
cg13728529	rs113490934	SLX4	chr16:3600967-3600969	0.886605	0.863625	0.0229805	0.07812	0.02381	-0.05431	-14.9902	4.72058e-17	4.65986e-14	0.861913		FALSE
cg06002687	rs17456596	RP11-26J3.1	chr8:79871761-79871763	0.651675	0.45265	0.199025	0.4531	0.6905	0.2374	-14.9838	4.78301e-17	4.70182e-14	0.861812	rs17456596	TRUE
cg17283620	GSA-rs12617051	HAAO	chr2:42786631-42786633	0.237423	0.304263	-0.0668403	0.375	0.2857	-0.0893	14.9519	5.11215e-17	5.00452e-14	0.861303	rs12617051	TRUE
cg20720056	GSA-rs4919427	ERLIN1	chr10:100150740-100150742	0.64147	0.829916	-0.188446	0.0625	0.381	0.3185	-14.8252	6.661e-17	6.49381e-14	0.859257	rs4919427	TRUE
cg09101062	rs4866831	RP11-159F24.3;C5orf34	chr5:43487405-43487407	0.431598	0.378575	0.0530226	0.375	0.2381	-0.1369	-14.8137	6.82366e-17	6.62502e-14	0.859069	rs4866831	TRUE
cg07414487	rs1265093	PSORS1C1;PSORS1C2;POLR2LP	chr6:31139408-31139410	0.656691	0.593331	0.0633602	0.2344	0.1429	-0.0915	-14.803	6.97769e-17	6.74679e-14	0.858895	rs1265093	TRUE
cg00366603	rs3134797	NOTCH4	chr6:32218271-32218273	0.597658	0.469558	0.1281	0.4688	0.3095	-0.1593	-14.763	7.58907e-17	7.27829e-14	0.858238	rs3134797	TRUE
cg24754223	rs4881077	PFKP	chr10:3091363-3091365	0.500487	0.368196	0.132291	0.2656	0.5952	0.3296	14.7645	7.56465e-17	7.27829e-14	0.858263		FALSE
cg02073796	rs9943994	FOXN3	chr14:89343649-89343651	0.573853	0.736794	-0.162941	0.3438	0.7381	0.3943	-14.7555	7.7091e-17	7.36347e-14	0.858115		FALSE
cg03645661	exm2264491	DAZAP2;SMAGP	chr12:51262882-51262884	0.564584	0.284392	0.280192	0.1875	0.6667	0.4792	14.7083	8.51567e-17	8.10108e-14	0.857332		FALSE
cg04552499	rs12995564		chr2:11148450-11148452	0.689263	0.665333	0.0239293	0.2656	0.1667	-0.0989	-14.7053	8.56916e-17	8.11922e-14	0.857282	rs12995564	TRUE
cg07876788	GSA-rs3800592	TMEM140;C7orf49	chr7:135164880-135164882	0.331483	0.391821	-0.0603377	0.4531	0.5714	0.1183	14.69	8.8496e-17	8.3514e-14	0.857028		FALSE
cg01230320	rs13011502		chr2:19350218-19350220	0.460313	0.418479	0.041834	0.2188	0.09524	-0.12356	-14.6648	9.3346e-17	8.774e-14	0.856605	rs13011502	TRUE
cg11384510	rs17098866	RP11-47I22.4;FLJ22447	chr14:61573591-61573593	0.899981	0.905014	-0.00503321	0.03125	0.07143	0.04018	-14.6586	9.4567e-17	8.8535e-14	0.856502	rs17098866	TRUE
cg19547330	GSA-rs16875859	LHFPL2	chr5:78746590-78746592	0.747871	0.859916	-0.112046	0.07812	0.2619	0.18378	-14.5473	1.19709e-16	1.1163e-13	0.854619	rs16875865	TRUE
cg06526366	GSA-rs1324210		chr9:112028868-112028870	0.518986	0.681401	-0.162414	0.2344	0.4762	0.2418	-14.5275	1.2486e-16	1.15976e-13	0.854279	rs1324210	TRUE
cg21927991	rs5025124	ZFAT	chr8:134481998-134482000	0.704863	0.465546	0.239317	0.4062	0.1429	-0.2633	-14.5057	1.30781e-16	1.20711e-13	0.853905	rs5025124	TRUE
cg26365090	rs11700304	TOX2	chr20:43945721-43945723	0.72898	0.340295	0.388685	0.4062	0.8571	0.4509	-14.505	1.30982e-16	1.20711e-13	0.853893	rs11700304	TRUE
cg07136909	rs9651753	KRTAP5-10;AP000867.14	chr11:71567847-71567849	0.675893	0.770956	-0.0950628	0.2969	0.619	0.3221	-14.4747	1.39725e-16	1.28268e-13	0.85337		FALSE
cg12342501	rs13008689		chr2:8390390-8390392	0.694152	0.560797	0.133354	0.4219	0.3571	-0.0648	-14.4709	1.40845e-16	1.28795e-13	0.853305	rs13009356	TRUE
cg11531820	GSA-rs11753766	ADTRP	chr6:11768698-11768700	0.833369	0.871955	-0.0385862	0.04688	0.09524	0.04836	-14.4621	1.43523e-16	1.30736e-13	0.853152	rs11753766	TRUE
cg01062020	GSA-rs164132	SH2D1B	chr1:162413057-162413059	0.392925	0.443449	-0.0505236	0.3906	0.3571	-0.0335	14.458	1.44766e-16	1.30858e-13	0.853082		FALSE
cg01075796	rs12500475	FIP1L1	chr4:54105085-54105087	0.356989	0.349202	0.00778709	0.2344	0.2381	0.0037	14.4587	1.44565e-16	1.30858e-13	0.853094		FALSE
cg10331657	rs9880995		chr3:193777834-193777836	0.405133	0.186169	0.218964	0.3125	0.7381	0.4256	14.4505	1.47101e-16	1.32461e-13	0.852952	rs9881421	TRUE
cg09574025	rs9979153	RUNX1	chr21:34951209-34951211	0.785549	0.788446	-0.00289717	0.07812	0.07143	-0.00669	-14.3952	1.65577e-16	1.48532e-13	0.851987	rs9979153	TRUE
cg22461201	rs11738489	PDZD2	chr5:31798689-31798691	0.697025	0.676195	0.0208301	0.1875	0.1429	-0.0446	-14.392	1.6672e-16	1.48991e-13	0.85193	rs17416143	TRUE
cg15550113	rs1048792	OGFR	chr20:62809617-62809619	0.860094	0.795658	0.0644354	0.09375	0	-0.09375	-14.3726	1.73795e-16	1.54728e-13	0.85159	rs1048792	TRUE
cg03392100	rs6905572	MSH5-SAPCD1;SAPCD1	chr6:31764103-31764105	0.835116	0.799957	0.0351595	0.125	0.04762	-0.07738	-14.3672	1.75792e-16	1.55917e-13	0.851496	rs6905572	TRUE
cg01280698	rs2717968	ELMO1	chr7:37258567-37258569	0.587533	0.623962	-0.0364287	0.375	0.3571	-0.0179	-14.361	1.7815e-16	1.57417e-13	0.851386	rs2541082	TRUE
cg08624915	rs4499252	AHSP	chr16:31527396-31527398	0.573285	0.808316	-0.235031	0.1406	0.4048	0.2642	-14.3561	1.80056e-16	1.58507e-13	0.851299		FALSE
cg05126514	rs9836291	BSN	chr3:49660024-49660026	0.595134	0.584311	0.0108228	0.2188	0.2381	0.0193	-14.3283	1.9111e-16	1.67613e-13	0.850808	rs9836291	TRUE
cg05170020	rs1632607		chr18:77162196-77162198	0.715336	0.787127	-0.0717908	0.1719	0.3571	0.1852	-14.2942	2.05645e-16	1.79693e-13	0.850202		FALSE
cg06432309	rs11076016		chr16:51524632-51524634	0.25472	0.158121	0.0965988	0.4219	0.7857	0.3638	-14.28	2.12023e-16	1.84582e-13	0.849949	rs11646208	TRUE
cg22708768	rs7573161	AC092580.3	chr2:7673163-7673165	0.400693	0.473234	-0.0725411	0.4062	0.1905	-0.2157	14.2775	2.13159e-16	1.84889e-13	0.849905		FALSE
cg03047376	rs6583623	TSNARE1	chr8:142399306-142399308	0.537432	0.60081	-0.0633774	0.1719	0.2857	0.1138	-14.2722	2.15595e-16	1.86316e-13	0.84981	rs6583623	TRUE
cg08557179	rs11258512	FRMD4A	chr10:13672673-13672675	0.838465	0.843918	-0.00545242	0.0625	0.04762	-0.01488	-14.2573	2.22652e-16	1.91714e-13	0.849542	rs11258512	TRUE
cg03600007	rs11866165	CACNG3	chr16:24344927-24344929	0.738147	0.600475	0.137673	0.3594	0.2143	-0.1451	-14.2553	2.23629e-16	1.91854e-13	0.849506	rs11866165	TRUE
cg23333490	rs9277358	HLA-DPB1	chr6:33082963-33082965	0.285752	0.393345	-0.107593	0.2812	0.4762	0.195	-14.172	2.67674e-16	2.28809e-13	0.848002	rs3128961	TRUE
cg20356878	rs9816720	ILDR1	chr3:121995820-121995822	0.347	0.361319	-0.0143191	0.4688	0.4762	0.0074	14.1577	2.76128e-16	2.35183e-13	0.847741	rs144181700	TRUE
cg09737095	rs6590358	KCNJ5	chr11:128917792-128917794	0.294721	0.312948	-0.0182274	0.375	0.2143	-0.1607	14.1394	2.8725e-16	2.43776e-13	0.847408	rs2846696	TRUE
cg05498943	rs6134452	RAD21L1;SNPH	chr20:1281937-1281939	0.786337	0.712556	0.0737807	0.4062	0.1905	-0.2157	-14.1198	2.99723e-16	2.5345e-13	0.847049	rs148688251	TRUE
cg07696842	rs312143	CHST11	chr12:104695729-104695731	0.0811637	0.0911381	-0.00997448	0.3906	0.3095	-0.0811	14.0814	3.25797e-16	2.74514e-13	0.846342		FALSE
cg11251367	GSA-rs12403346	FMN2	chr1:240456876-240456878	0.271561	0.276189	-0.00462782	0.2188	0.2381	0.0193	14.046	3.51878e-16	2.95435e-13	0.845686	rs12403072	TRUE
cg16328845	rs10409339	CTD-3222D19.2	chr19:16544996-16544998	0.749536	0.857073	-0.107537	0.07812	0.2619	0.18378	-14.039	3.57295e-16	2.98816e-13	0.845556	rs10409339	TRUE
cg18239511	rs4905428		chr14:96096931-96096933	0.496478	0.20626	0.290217	0.2188	0.5952	0.3764	14.0375	3.58439e-16	2.98816e-13	0.845528	rs6575572	TRUE
cg01824498	rs12083107	TBX19	chr1:168282295-168282297	0.75954	0.840755	-0.0812147	0.04688	0.2381	0.19122	-14.0325	3.62387e-16	3.01044e-13	0.845435	rs3767481	TRUE
cg02922510	rs6953995		chr7:157076736-157076738	0.576553	0.667021	-0.0904686	0.1406	0.2857	0.1451	-14.0303	3.6416e-16	3.01456e-13	0.845393	rs6953995	TRUE
cg12196570	GSA-rs11621700	UNC79	chr14:93343884-93343886	0.756906	0.834091	-0.077185	0.01562	0.1429	0.12728	-14.0259	3.67617e-16	3.03253e-13	0.845312	rs11160117	TRUE
cg06307915	rs1532624	CETP	chr16:56970975-56970977	0.731526	0.510377	0.221149	0.4375	0.1667	-0.2708	-13.9825	4.04162e-16	3.31084e-13	0.8445	rs7205804	TRUE
cg06307915	rs1532625	CETP	chr16:56970975-56970977	0.731526	0.510377	0.221149	0.4375	0.1667	-0.2708	-13.9825	4.04162e-16	3.31084e-13	0.8445	rs7205804	TRUE
cg14306058	exm2262574	EPB41L4B	chr9:109316299-109316301	0.68849	0.825721	-0.137231	0.09375	0.4762	0.38245	-13.9656	4.19421e-16	3.42396e-13	0.844181		FALSE
cg02456976	rs10274614		chr7:107857772-107857774	0.740244	0.721294	0.0189501	0.25	0.2143	-0.0357	-13.9455	4.38244e-16	3.55303e-13	0.843802	rs10275313	TRUE
cg06917450	rs3762352	CDCA8;C1orf109	chr1:37690979-37690981	0.296613	0.218939	0.077674	0.1406	0.3333	0.1927	13.9467	4.37128e-16	3.55303e-13	0.843824		FALSE
cg10888830	rs10250405		chr7:137871496-137871498	0.765147	0.859635	-0.0944881	0.03125	0.4048	0.37355	-13.9283	4.55095e-16	3.67701e-13	0.843476		FALSE
cg13603318	GSA-rs7224895	CEP112	chr17:65930754-65930756	0.522451	0.576946	-0.0544954	0.5	0.4762	-0.0238	13.917	4.66432e-16	3.75575e-13	0.843263	rs1420793	TRUE
cg16191297	rs2306078	RP11-284H18.1;TRAPPC9	chr8:139914464-139914466	0.686519	0.768048	-0.0815282	0.2031	0.2381	0.035	-13.8965	4.87873e-16	3.91503e-13	0.842873	rs11777849	TRUE
cg23333490	rs9277386	HLA-DPB1	chr6:33082963-33082965	0.285752	0.393345	-0.107593	0.2812	0.5	0.2188	-13.8887	4.96343e-16	3.92953e-13	0.842723	rs3128961	TRUE
cg23333490	rs9277389	HLA-DPB1	chr6:33082963-33082965	0.285752	0.393345	-0.107593	0.2812	0.5	0.2188	-13.8887	4.96343e-16	3.92953e-13	0.842723	rs3128961	TRUE
cg23333490	rs9277393	HLA-DPB1	chr6:33082963-33082965	0.285752	0.393345	-0.107593	0.2812	0.5	0.2188	-13.8887	4.96343e-16	3.92953e-13	0.842723	rs3128961	TRUE
cg23333490	rs9277394	HLA-DPB1	chr6:33082963-33082965	0.285752	0.393345	-0.107593	0.2812	0.5	0.2188	-13.8887	4.96343e-16	3.92953e-13	0.842723	rs3128961	TRUE
cg04385200	rs77845881		chr12:113592704-113592706	0.789766	0.848884	-0.0591186	0.03125	0.1905	0.15925	-13.8658	5.21954e-16	4.11848e-13	0.842285	rs1426443	TRUE
cg06938143	rs77410181	FAM167A-AS1	chr8:11394099-11394101	0.704986	0.647965	0.057021	0.1406	0.07143	-0.06917	-13.8486	5.42103e-16	4.26321e-13	0.841955	rs77410181	TRUE
cg22445217	exm2270540		chr6:164000043-164000045	0.605342	0.813232	-0.20789	0.07812	0.5	0.42188	-13.8419	5.50106e-16	4.31177e-13	0.841826		FALSE
cg04068313	rs12669267		chr7:73890401-73890403	0.40484	0.370299	0.034541	0.1719	0.2381	0.0662	13.8398	5.52604e-16	4.31701e-13	0.841787		FALSE
cg13205059	rs2270	WLS;GNG12-AS1	chr1:68120724-68120726	0.810238	0.865423	-0.055185	0.03125	0.1429	0.11165	-13.8274	5.6789e-16	4.42179e-13	0.841548	rs567853908	TRUE
cg23333490	Seq-rs3097674	HLA-DPB1	chr6:33082963-33082965	0.285752	0.393345	-0.107593	0.2742	0.5	0.2258	-13.8197	5.77653e-16	4.48301e-13	0.841399	rs3128961	TRUE
cg19800640	GSA-rs6520149	SYCE3	chr22:50552238-50552240	0.655753	0.832228	-0.176475	0.01562	0.2619	0.24628	-13.8077	5.93103e-16	4.57282e-13	0.841167	rs6520149	TRUE
cg19800640	rs6009989	SYCE3	chr22:50552238-50552240	0.655753	0.832228	-0.176475	0.01562	0.2619	0.24628	-13.8077	5.93103e-16	4.57282e-13	0.841167	rs6520149	TRUE
cg05802075	rs7090445	ARID5B	chr10:61961452-61961454	0.164585	0.21837	-0.0537849	0.3281	0.1905	-0.1376	13.795	6.09994e-16	4.68774e-13	0.84092		FALSE
cg22955899	rs11622740	DLGAP5	chr14:55151124-55151126	0.57178	0.59299	-0.0212099	0.375	0.4524	0.0774	-13.7816	6.28233e-16	4.81223e-13	0.840661	rs11622740	TRUE
cg04559908	rs3094086	HCG21;DPCR1	chr6:30952345-30952347	0.678104	0.628623	0.0494808	0.1406	0.09524	-0.04536	-13.7064	7.41956e-16	5.64667e-13	0.839189	rs3132580	TRUE
cg04559908	rs3132580	HCG21;DPCR1	chr6:30952345-30952347	0.678104	0.628623	0.0494808	0.1406	0.09524	-0.04536	-13.7064	7.41956e-16	5.64667e-13	0.839189	rs3132580	TRUE
cg05961492	rs131929	TBC1D22A	chr22:47063642-47063644	0.342771	0.573173	-0.230402	0.3438	0.6429	0.2991	-13.7013	7.50381e-16	5.69242e-13	0.839088		FALSE
cg04148237	rs878847		chr22:36104528-36104530	0.845964	0.754725	0.0912399	0.4531	0.119	-0.3341	-13.6079	9.2337e-16	6.96204e-13	0.837232		FALSE
cg24252907	GSA-rs6714147	PDE11A	chr2:177784386-177784388	0.60094	0.559645	0.0412952	0.2188	0.4048	0.186	13.6077	9.23645e-16	6.96204e-13	0.83723		FALSE
cg09387681	rs9736	RP11-295P9.3;FRMD4A	chr10:13646164-13646166	0.849004	0.776389	0.0726159	0.1406	0.02381	-0.11679	-13.595	9.50125e-16	7.13883e-13	0.836975	rs9736	TRUE
cg06588529	rs13206717	RP3-400B16.1	chr6:4153856-4153858	0.721187	0.67487	0.0463173	0.2344	0.119	-0.1154	-13.5802	9.82011e-16	7.35498e-13	0.836678		FALSE
cg18693308	rs12479385	ESPNL	chr2:238127223-238127225	0.285433	0.383452	-0.0980196	0.4375	0.8333	0.3958	13.5771	9.88804e-16	7.38243e-13	0.836615		FALSE
cg10547329	GSA-rs12656192	SH3PXD2B	chr5:172332237-172332239	0.489941	0.578671	-0.0887299	0.3438	0.4762	0.1324	-13.5349	1.08658e-15	8.08686e-13	0.835761		FALSE
cg15919605	GSA-rs10052562		chr5:151613205-151613207	0.345137	0.180113	0.165024	0.125	0.4286	0.3036	13.5314	1.09511e-15	8.12469e-13	0.835691		FALSE
cg03181524	rs2960321	RYR1	chr19:38557373-38557375	0.380994	0.314675	0.0663183	0.1719	0.3333	0.1614	13.5152	1.13539e-15	8.39715e-13	0.835362		FALSE
cg18048620	exm2264492	AMHR2	chr12:53424185-53424187	0.581251	0.492205	0.0890459	0	0.4286	0.4286	13.5002	1.17424e-15	8.65729e-13	0.835056		FALSE
cg21501207	GSA-rs164132	SH2D1B	chr1:162413209-162413211	0.303636	0.327228	-0.0235921	0.3906	0.3571	-0.0335	13.4924	1.19494e-15	8.78251e-13	0.834896		FALSE
cg14146040	GSA-rs202380		chr20:46537218-46537220	0.602822	0.772362	-0.16954	0.1406	0.4048	0.2642	-13.4889	1.2042e-15	8.81451e-13	0.834826	rs202380	TRUE
cg14302130	rs3077	HLA-DPA1	chr6:33065052-33065054	0.635739	0.771034	-0.135295	0.1875	0.4524	0.2649	-13.4871	1.20925e-15	8.81451e-13	0.834788	rs1042920	TRUE
cg18477163	GSA-rs1771487	C1orf145;OBSCN	chr1:228214334-228214336	0.446376	0.415644	0.0307318	0.4219	0.3333	-0.0886	-13.4866	1.21051e-15	8.81451e-13	0.834778		FALSE
cg09714194	GSA-rs56080987	RPL23AP53	chr8:229992-229994	0.866795	0.891179	-0.024384	0.01562	0.1429	0.12728	-13.471	1.25366e-15	9.10061e-13	0.834458		FALSE
cg17635970	rs71526236	HHLA1	chr8:132105354-132105356	0.661434	0.622043	0.0393909	0.2969	0.2619	-0.035	-13.4545	1.30077e-15	9.41368e-13	0.83412	rs71526236	TRUE
cg23549331	GSA-rs13251805		chr8:6331486-6331488	0.252595	0.241316	0.0112788	0.0625	0.07143	0.00893	13.4492	1.31638e-15	9.49747e-13	0.834011		FALSE
cg08750459	rs2040847	CTC-281F24.1;MIR4520-1	chr17:6655495-6655497	0.420413	0.339869	0.0805442	0.4531	0.619	0.1659	-13.439	1.34684e-15	9.68762e-13	0.833801		FALSE
cg26672776	rs3131787	SFTA2	chr6:30931790-30931792	0.609081	0.590032	0.0190485	0.1562	0.1429	-0.0133	-13.4157	1.41925e-15	1.01774e-12	0.833319		FALSE
cg16776298	GSA-rs3820252	AJAP1	chr1:4724495-4724497	0.609947	0.723357	-0.11341	0.04688	0.2381	0.19122	-13.4015	1.46533e-15	1.04444e-12	0.833024	rs3820252	TRUE
cg22017303	GSA-rs2307129	AGL	chr1:99861469-99861471	0.652039	0.719209	-0.0671702	0.1562	0.3333	0.1771	-13.4021	1.46347e-15	1.04444e-12	0.833036	rs2307129	TRUE
cg00020172	GSA-rs9263475	RNU6-1133P	chr6:31082595-31082597	0.455254	0.457429	-0.00217489	0.2969	0.3095	0.0126	13.3977	1.47779e-15	1.05015e-12	0.832946		FALSE
cg11755914	rs9858223		chr3:61253112-61253114	0.762285	0.565589	0.196696	0.375	0.8333	0.4583	-13.3817	1.53199e-15	1.08539e-12	0.832613		FALSE
cg19561181	rs608502	ANKRD60	chr20:58219501-58219503	0.625896	0.70941	-0.0835143	0.09375	0.381	0.28725	-13.3794	1.53997e-15	1.08778e-12	0.832565		FALSE
cg24859648	rs2277868	BANF2	chr20:17699898-17699900	0.508673	0.248923	0.25975	0.2656	0.6667	0.4011	13.3726	1.56398e-15	1.10145e-12	0.832422	rs2277868	TRUE
cg08408040	rs16876820	AC004538.3	chr7:11341505-11341507	0.16784	0.135401	0.0324387	0.1562	0.2619	0.1057	13.3545	1.62908e-15	1.14048e-12	0.832044		FALSE
cg13561028	rs3131787	SFTA2	chr6:30931871-30931873	0.498703	0.483863	0.0148395	0.1562	0.1429	-0.0133	-13.3554	1.62562e-15	1.14048e-12	0.832064	rs3095152	TRUE
cg18698799	rs9348882	C6orf10;XXbac-BPG154L12.5	chr6:32333735-32333737	0.798413	0.608963	0.18945	0.375	0.119	-0.256	-13.3316	1.71521e-15	1.1914e-12	0.831565	rs9357140	TRUE
cg18698799	rs9357140	C6orf10;XXbac-BPG154L12.5	chr6:32333735-32333737	0.798413	0.608963	0.18945	0.375	0.119	-0.256	-13.3316	1.71521e-15	1.1914e-12	0.831565	rs9357140	TRUE
cg26719940	rs73347871		chr6:2976529-2976531	0.739148	0.804481	-0.0653331	0.07812	0.2381	0.15998	-13.3312	1.71697e-15	1.1914e-12	0.831556		FALSE
cg06012621	rs16857609	DIRC3	chr2:217432008-217432010	0.580644	0.600822	-0.0201777	0.1562	0.1429	-0.0133	-13.3298	1.72229e-15	1.19159e-12	0.831527		FALSE
cg17351927	rs438475	NOTCH4	chr6:32218466-32218468	0.652018	0.744833	-0.0928153	0.2031	0.3333	0.1302	-13.3104	1.79932e-15	1.24125e-12	0.831119	rs438475	TRUE
cg03020684	rs4777346	THSD4	chr15:71239726-71239728	0.710205	0.568332	0.141873	0.2969	0.09524	-0.20166	-13.3089	1.80564e-15	1.24197e-12	0.831086	rs4777346	TRUE
cg02533724	rs4750963		chr10:128481647-128481649	0.72969	0.481049	0.248641	0.4844	0.2143	-0.2701	-13.2936	1.86901e-15	1.2802e-12	0.830764	rs4750963	TRUE
cg26708920	rs10796127	FRMD4A	chr10:13784316-13784318	0.279245	0.301606	-0.0223611	0.3438	0.2857	-0.0581	13.2929	1.87206e-15	1.2802e-12	0.830749	rs542813173	TRUE
cg15185986	rs1571526	FARP1	chr13:98267123-98267125	0.776516	0.776502	1.42405e-05	0.5	0.4524	-0.0476	13.2817	1.91996e-15	1.30916e-12	0.830512		FALSE
cg04109990	GSA-rs1887174	LURAP1L-AS1;LURAP1L	chr9:12795679-12795681	0.516932	0.711602	-0.19467	0.2656	0.5	0.2344	-13.2643	1.99727e-15	1.35795e-12	0.830142	rs2182549	TRUE
cg07181209	GSA-rs13162836	GALNT10;MFAP3	chr5:154206418-154206420	0.528733	0.487498	0.0412348	0.4062	0.5952	0.189	13.2352	2.13342e-15	1.44635e-12	0.829522		FALSE
cg00325917	rs964555	C1orf112;SELL	chr1:169701974-169701976	0.730193	0.716866	0.0133271	0.1562	0.1429	-0.0133	-13.2104	2.25694e-15	1.52571e-12	0.828991	rs964556	TRUE
cg06740892	rs34719291		chr10:69712624-69712626	0.810358	0.822827	-0.012469	0.0625	0.09524	0.03274	-13.1817	2.40888e-15	1.62377e-12	0.828374	rs34719291	TRUE
cg12067202	rs2441921	RIMS2	chr8:104222462-104222464	0.435372	0.47398	-0.0386079	0.3438	0.381	0.0372	-13.1661	2.49634e-15	1.67792e-12	0.828035	rs2511575	TRUE
cg06216261	GSA-rs1789077		chr18:77162063-77162065	0.789786	0.828928	-0.039142	0.1719	0.3095	0.1376	-13.1622	2.51818e-15	1.68301e-12	0.827953		FALSE
cg17166874	rs9986764		chr7:155588726-155588728	0.744654	0.748773	-0.00411908	0.04688	0.07143	0.02455	-13.1632	2.51285e-15	1.68301e-12	0.827973	rs9986764	TRUE
cg10306192	rs1939015	MMP27	chr11:102705642-102705644	0.264989	0.277327	-0.0123384	0.2188	0.2143	-0.0045	13.1466	2.60938e-15	1.73904e-12	0.827614	rs1939015	TRUE
cg04584675	rs6801981		chr3:32385061-32385063	0.400465	0.494935	-0.0944704	0.04688	0.2619	0.21502	-13.1306	2.70658e-15	1.79874e-12	0.827265		FALSE
cg05170020	GSA-rs1789077		chr18:77162196-77162198	0.715336	0.787127	-0.0717908	0.1719	0.3095	0.1376	-13.1255	2.73828e-15	1.80961e-12	0.827154		FALSE
cg14640588	rs17447903	ZDHHC14	chr6:157607169-157607171	0.812009	0.759001	0.0530079	0.4219	0.2619	-0.16	-13.1264	2.73257e-15	1.80961e-12	0.827174		FALSE
cg22224040	GSA-rs3923265	ENPP7	chr17:79733071-79733073	0.545943	0.3217	0.224243	0.2188	0.7381	0.5193	13.1191	2.77834e-15	1.83096e-12	0.827016		FALSE
cg06052372	GSA-rs9922459	RP11-505K9.4	chr16:83934202-83934204	0.608771	0.673443	-0.0646722	0.2656	0.3571	0.0915	-13.0953	2.93345e-15	1.92779e-12	0.826495	rs5016957	TRUE
cg14762436	rs6979475	OSBPL3	chr7:24878130-24878132	0.632004	0.55034	0.081664	0.3281	0.2143	-0.1138	-13.0871	2.98902e-15	1.95885e-12	0.826315	rs150085165	TRUE
cg01483826	rs10955850	EXT1	chr8:118038677-118038679	0.596379	0.524282	0.0720973	0.4219	0.2857	-0.1362	-13.0445	3.29489e-15	2.15196e-12	0.825378	rs10955850	TRUE
cg05666130	rs207633	N4BP2L2-IT2;N4BP2L2	chr13:32509422-32509424	0.856474	0.777921	0.0785533	0.2969	0.6905	0.3936	13.0436	3.30192e-15	2.15196e-12	0.825357		FALSE
cg00704384	rs4758517		chr11:3084277-3084279	0.644158	0.692596	-0.0484387	0.2031	0.2381	0.035	-13.0354	3.36459e-15	2.18676e-12	0.825176	rs4758517	TRUE
cg10037548	rs2164807		chr2:85735381-85735383	0.497385	0.609225	-0.11184	0.375	0.09524	-0.27976	13.0317	3.39286e-15	2.19908e-12	0.825095		FALSE
cg00004073	rs3768921	AGAP1	chr2:236118947-236118949	0.48686	0.368617	0.118243	0.4375	0.2619	-0.1756	-12.9944	3.6964e-15	2.38925e-12	0.824265	rs3768921	TRUE
cg22535849	rs13230345	SDK1	chr7:4078950-4078952	0.339924	0.755587	-0.415663	0.1719	0.6667	0.4948	-12.9769	3.84755e-15	2.48016e-12	0.823876	rs13230345	TRUE
cg09021870	rs11177672		chr12:69438611-69438613	0.80563	0.836243	-0.0306132	0.1094	0.1905	0.0811	-12.9734	3.87905e-15	2.49365e-12	0.823796	rs10878987	TRUE
cg15945527	rs609018		chr12:3962565-3962567	0.448068	0.434266	0.0138013	0.375	0.4286	0.0536	12.9632	3.97076e-15	2.54567e-12	0.823569		FALSE
cg20627572	rs62189536	AC017028.1;AC017028.2;AC017028.3;AC017028.11;AC017028.4;HDAC4;AC017028.5;AC017028.8;AC017028.9;MIR4440	chr2:239070116-239070118	0.865734	0.818878	0.0468562	0.1719	0.04762	-0.12428	-12.9481	4.11179e-15	2.62894e-12	0.823228		FALSE
cg24117504	rs16860388		chr1:183147814-183147816	0.684881	0.831977	-0.147096	0.07812	0.3333	0.25518	-12.9327	4.26026e-15	2.7165e-12	0.822881	rs6666599	TRUE
cg12239530	rs11703808	PISD	chr22:31628976-31628978	0.445351	0.53874	-0.093389	0.3594	0.7619	0.4025	12.9249	4.33696e-15	2.75795e-12	0.822707		FALSE
cg05331789	rs237802	CCSAP	chr1:229326085-229326087	0.786426	0.753674	0.0327524	0.3594	0.2619	-0.0975	-12.9126	4.46172e-15	2.82967e-12	0.822429		FALSE
cg01348922	GSA-rs3923265	ENPP7	chr17:79733213-79733215	0.321094	0.153488	0.167607	0.2188	0.7381	0.5193	12.9058	4.53227e-15	2.8667e-12	0.822275		FALSE
cg07383861	rs9315695	LHFP	chr13:39510137-39510139	0.536905	0.67221	-0.135305	0.2812	0.4524	0.1712	-12.8906	4.69376e-15	2.96091e-12	0.821931	rs9315694	TRUE
cg00553601	rs6683927		chr1:224080433-224080435	0.65272	0.493551	0.159169	0.4688	0.6905	0.2217	-12.8806	4.80413e-15	3.01441e-12	0.821702	rs6684337	TRUE
cg00702561	GSA-rs894419	PRRX2	chr9:129695849-129695851	0.806412	0.775551	0.0308609	0.07812	0.04762	-0.0305	-12.881	4.79892e-15	3.01441e-12	0.821712	rs894418	TRUE
cg01930713	rs893818	LOXL1	chr15:73936122-73936124	0.482565	0.340154	0.142411	0.4219	0.1667	-0.2552	-12.864	4.99117e-15	3.1152e-12	0.821325	rs893816	TRUE
cg17857094	rs6933400	DPCR1	chr6:30939502-30939504	0.656277	0.73881	-0.0825324	0.1094	0.2619	0.1525	-12.8649	4.98163e-15	3.1152e-12	0.821344		FALSE
cg00033450	rs936236		chr4:25968752-25968754	0.453212	0.399246	0.0539651	0.4688	0.5476	0.0788	12.8614	5.02111e-15	3.12562e-12	0.821266		FALSE
cg01427815	rs6677965	UCK2	chr1:165842746-165842748	0.19114	0.352887	-0.161747	0.4688	0.1429	-0.3259	12.8566	5.07772e-15	3.15254e-12	0.821155		FALSE
cg16455339	rs2236421	ARID1B	chr6:156943580-156943582	0.628715	0.731253	-0.102538	0.125	0.3571	0.2321	-12.8485	5.17326e-15	3.20343e-12	0.820971	rs2236421	TRUE
cg11281103	rs6774457		chr3:36193689-36193691	0.374964	0.217751	0.157213	0.09375	0.5	0.40625	12.8465	5.19769e-15	3.21013e-12	0.820925	rs79522311	TRUE
cg06276061	rs73918903	GEN1;SMC6	chr2:17787264-17787266	0.789925	0.823973	-0.0340479	0.03125	0.09524	0.06399	-12.8424	5.24781e-15	3.23262e-12	0.82083	rs73918903	TRUE
cg18526121	rs1974412	LINC00162	chr21:44999275-44999277	0.39863	0.625713	-0.227083	0.2344	0.619	0.3846	-12.8386	5.29325e-15	3.25212e-12	0.820744	rs1557362	TRUE
cg08173811	rs3755724	SYN2;TIMP4	chr3:12159369-12159371	0.531638	0.537524	-0.00588572	0.4531	0.3571	-0.096	12.8286	5.41731e-15	3.3197e-12	0.820515		FALSE
cg18576044	rs11626877		chr14:75549325-75549327	0.5576	0.330752	0.226848	0.375	0.6429	0.2679	12.8194	5.53464e-15	3.38281e-12	0.820302	rs11626877	TRUE
cg14230280	GSA-rs11788591	PTGES	chr9:129740520-129740522	0.778877	0.790685	-0.0118077	0.03125	0.09524	0.06399	-12.8147	5.59467e-15	3.41067e-12	0.820195	rs11788591	TRUE
cg03741498	rs10951929	PKD1L1;HUS1	chr7:47786884-47786886	0.154614	0.117682	0.0369316	0.25	0.4286	0.1786	12.7726	6.16853e-15	3.75082e-12	0.819223		FALSE
cg21985184	rs6958842	CREB3L2	chr7:137878051-137878053	0.751422	0.841309	-0.0898865	0.01562	0.1905	0.17488	-12.7689	6.22205e-15	3.77363e-12	0.819136	rs3735019	TRUE
cg10923851	GSA-rs9693421	CTD-2281E23.2	chr8:1259509-1259511	0.525596	0.574512	-0.0489161	0.3594	0.4048	0.0454	-12.7498	6.50421e-15	3.93465e-12	0.818693	rs9693421	TRUE
cg23132611	rs7719124	ADAMTS2	chr5:179213149-179213151	0.758187	0.762758	-0.00457111	0.3281	0.3095	-0.0186	-12.7416	6.63026e-15	4.00064e-12	0.8185		FALSE
cg17017564	rs77266568	NEDD4L	chr18:58252400-58252402	0.77603	0.830747	-0.0547161	0.03125	0.119	0.08775	-12.7297	6.81569e-15	4.10204e-12	0.818224	rs77266568	TRUE
cg17671621	rs1470414	PASK	chr2:241138080-241138082	0.683235	0.595191	0.0880443	0.3125	0.1667	-0.1458	-12.7183	6.99877e-15	4.2015e-12	0.817957	rs1470414	TRUE
cg13556794	rs11034596	OR51A7;MMP26	chr11:4907389-4907391	0.858507	0.868109	-0.00960186	0.07812	0.09524	0.01712	-12.7161	7.03433e-15	4.21213e-12	0.817906	rs11034596	TRUE
cg00532122	rs2048564	TMEM165	chr4:55407963-55407965	0.802298	0.688333	0.113964	0.2969	0.1429	-0.154	-12.6761	7.72207e-15	4.61225e-12	0.816966	rs2048564	TRUE
cg06584561	rs213597	TEX26-AS1;LINC00545	chr13:30882214-30882216	0.79237	0.839585	-0.0472147	0.07812	0.2857	0.20758	-12.643	8.3433e-15	4.97071e-12	0.816182		FALSE
cg25506186	rs2716932		chr17:5668115-5668117	0.166414	0.199263	-0.0328484	0.3438	0.1667	-0.1771	12.6126	8.95881e-15	5.32397e-12	0.815458		FALSE
cg24245216	GSA-rs8110698		chr19:7004645-7004647	0.380998	0.463727	-0.0827291	0.4844	0.3571	-0.1273	12.6039	9.14204e-15	5.41921e-12	0.815251		FALSE
cg08241307	rs7111341		chr11:2190994-2190996	0.113271	0.0936335	0.0196372	0.3438	0.4048	0.061	12.5945	9.34677e-15	5.52668e-12	0.815025	rs189186723	TRUE
cg07505631	rs59145932	CDCP1	chr3:45124760-45124762	0.737088	0.63729	0.0997985	0.25	0.09524	-0.15476	-12.5696	9.90732e-15	5.84349e-12	0.814429	rs59145932	TRUE
cg19455396	rs241453	XXbac-BPG246D15.9;TAP2	chr6:32828278-32828280	0.877701	0.858878	0.0188229	0.1875	0.09524	-0.09226	-12.5677	9.95237e-15	5.85542e-12	0.814383		FALSE
cg24763059	GSA-rs12632048	BFSP2	chr3:133461412-133461414	0.553204	0.767313	-0.214109	0.0625	0.4048	0.3423	-12.5496	1.03849e-14	6.09469e-12	0.813946	rs16840448	TRUE
cg19946103	rs2393042	RP11-148B3.2	chr12:116368753-116368755	0.774388	0.723075	0.0513137	0.3281	0.5952	0.2671	12.4895	1.19624e-14	7.00306e-12	0.812487		FALSE
cg10359347	rs79413730	GPR113;EPT1	chr2:26312003-26312005	0.78169	0.837187	-0.055497	0.04688	0.1429	0.09602	-12.4764	1.23359e-14	7.20386e-12	0.812169	rs79413730	TRUE
cg00214585	rs7069466	ITIH5	chr10:7559607-7559609	0.822816	0.816295	0.00652027	0.0625	0.04762	-0.01488	-12.4746	1.23904e-14	7.21782e-12	0.812123	rs7074766	TRUE
cg03849834	rs9369265	TREML4	chr6:41228152-41228154	0.557219	0.765246	-0.208027	0.1875	0.5	0.3125	-12.4721	1.2461e-14	7.24106e-12	0.812064		FALSE
cg19982232	GSA-rs7218917	SCN4A	chr17:63968193-63968195	0.701016	0.84012	-0.139104	0.03125	0.2381	0.20685	-12.4544	1.2994e-14	7.53222e-12	0.811629	rs7218917	TRUE
cg12556569	GSA-rs10750097	APOA5	chr11:116793322-116793324	0.331718	0.172343	0.159375	0.1562	0.4286	0.2724	12.4438	1.33218e-14	7.70335e-12	0.811369	rs10750097	TRUE
cg16536985	rs9977496		chr21:19608360-19608362	0.565803	0.494975	0.0708281	0.4194	0.3095	-0.1099	-12.4393	1.3464e-14	7.7665e-12	0.811259	rs9977496	TRUE
cg13854555	rs4679159	SLC12A8	chr3:125190238-125190240	0.88693	0.877014	0.00991618	0.1094	0.09524	-0.01416	-12.4183	1.41499e-14	8.14225e-12	0.81074		FALSE
cg06280307	rs6577449	CAMTA1	chr1:7538033-7538035	0.506763	0.836638	-0.329875	0.04688	0.4762	0.42932	-12.4166	1.42087e-14	8.15623e-12	0.810697	rs6577449	TRUE
cg23703759	rs2912089		chr8:6777803-6777805	0.356833	0.493143	-0.13631	0.1562	0.5476	0.3914	-12.4145	1.42775e-14	8.17582e-12	0.810646		FALSE
cg12568536	GSA-rs11603136		chr11:86162735-86162737	0.47846	0.399208	0.0792522	0.375	0.4286	0.0536	12.411	1.43985e-14	8.22516e-12	0.810558	rs3901732	TRUE
cg19455396	rs241456	XXbac-BPG246D15.9;TAP2	chr6:32828278-32828280	0.877701	0.858878	0.0188229	0.1875	0.119	-0.0685	-12.3797	1.55043e-14	8.83541e-12	0.809782		FALSE
cg10288502	GSA-rs17148873	SETX	chr9:132276424-132276426	0.828179	0.814249	0.01393	0.09375	0.07143	-0.02232	-12.3566	1.63764e-14	9.28755e-12	0.809207	rs77978011	TRUE
cg10288502	GSA-rs77978011	SETX	chr9:132276424-132276426	0.828179	0.814249	0.01393	0.09375	0.07143	-0.02232	-12.3566	1.63764e-14	9.28755e-12	0.809207	rs77978011	TRUE
cg02997295	rs62435218	THBS2	chr6:169242205-169242207	0.779964	0.724023	0.0559409	0.09375	0.04762	-0.04613	-12.3323	1.73504e-14	9.79286e-12	0.808597	rs62435218	TRUE
cg18486231	rs1010458	RP11-903H12.5;ANG;RNASE4	chr14:20688311-20688313	0.776888	0.794142	-0.0172547	0.1406	0.119	-0.0216	-12.3328	1.73284e-14	9.79286e-12	0.808611	rs1010458	TRUE
cg05913921	GSA-rs10802309	SMYD3	chr1:245990815-245990817	0.613229	0.491267	0.121962	0.375	0.7619	0.3869	-12.3277	1.75398e-14	9.87611e-12	0.808482		FALSE
cg08489410	GSA-rs35682	GHRL;GHRLOS	chr3:10287560-10287562	0.819273	0.784455	0.0348183	0.4219	0.6429	0.221	-12.3265	1.75888e-14	9.88015e-12	0.808453		FALSE
cg04980389	GSA-rs7590084	OTOF	chr2:26505310-26505312	0.564457	0.757922	-0.193465	0.1875	0.4524	0.2649	-12.3135	1.81406e-14	1.01659e-11	0.808126	rs7590084	TRUE
cg02184540	rs7761314	ZNRD1-AS1	chr6:30055029-30055031	0.714223	0.79651	-0.082287	0.07812	0.2857	0.20758	-12.3019	1.86511e-14	1.03293e-11	0.807832	rs9261258	TRUE
cg02184540	rs9261256	ZNRD1-AS1	chr6:30055029-30055031	0.714223	0.79651	-0.082287	0.07812	0.2857	0.20758	-12.3019	1.86511e-14	1.03293e-11	0.807832	rs9261258	TRUE
cg02184540	rs9261258	ZNRD1-AS1	chr6:30055029-30055031	0.714223	0.79651	-0.082287	0.07812	0.2857	0.20758	-12.3019	1.86511e-14	1.03293e-11	0.807832	rs9261258	TRUE
cg02464458	GSA-rs58934325	CTD-2281E23.2	chr8:1253185-1253187	0.596369	0.788716	-0.192347	0.03125	0.4286	0.39735	-12.3023	1.86296e-14	1.03293e-11	0.807844	rs57671390	TRUE
cg10240906	rs17404303	BMP7	chr20:57228630-57228632	0.710505	0.427162	0.283343	0.4844	0.8571	0.3727	-12.3033	1.85896e-14	1.03293e-11	0.807867	rs17404303	TRUE
cg11016420	rs6712664		chr2:64985227-64985229	0.781471	0.79199	-0.0105191	0.125	0.1667	0.0417	-12.291	1.91413e-14	1.0576e-11	0.807556	rs57350083	TRUE
cg23943944	rs2080867		chr5:116862167-116862169	0.586595	0.734493	-0.147897	0.1875	0.381	0.1935	-12.2797	1.96616e-14	1.08381e-11	0.807271	rs2080867	TRUE
cg08444004	rs3828219	HDAC4	chr2:239164481-239164483	0.507972	0.454914	0.0530577	0.3594	0.5238	0.1644	12.2671	2.02622e-14	1.11431e-11	0.806951		FALSE
cg24926791	rs3130552	PSORS1C1	chr6:31114409-31114411	0.589692	0.663325	-0.0736325	0.3281	0.3571	0.029	-12.2639	2.04168e-14	1.1176e-11	0.80687	rs3130978	TRUE
cg24926791	rs3130977	PSORS1C1	chr6:31114409-31114411	0.589692	0.663325	-0.0736325	0.3281	0.3571	0.029	-12.2639	2.04168e-14	1.1176e-11	0.80687	rs3130978	TRUE
cg09551793	rs4881077	PFKP	chr10:3091542-3091544	0.563319	0.346982	0.216336	0.2656	0.5952	0.3296	12.2613	2.05437e-14	1.12194e-11	0.806804		FALSE
cg04801249	rs13410055		chr2:120367530-120367532	0.773699	0.798857	-0.0251579	0.4062	0.5952	0.189	-12.2569	2.07568e-14	1.13096e-11	0.806693		FALSE
cg13473803	rs615172		chr10:101288346-101288348	0.431157	0.43912	-0.00796293	0.2344	0.3571	0.1227	-12.2433	2.14441e-14	1.16304e-11	0.806345		FALSE
cg21918062	GSA-rs2887858	NRXN3;RP11-232C2.2	chr14:78711161-78711163	0.79821	0.868474	-0.0702637	0.2656	0.7143	0.4487	-12.2438	2.14196e-14	1.16304e-11	0.806358		FALSE
cg07156249	rs3763348	TAP1;PSMB9	chr6:32855133-32855135	0.179649	0.235218	-0.0555694	0.375	0.5714	0.1964	-12.2391	2.16578e-14	1.16925e-11	0.806239		FALSE
cg07156249	rs4713600	TAP1;PSMB9	chr6:32855133-32855135	0.179649	0.235218	-0.0555694	0.375	0.5714	0.1964	-12.2391	2.16578e-14	1.16925e-11	0.806239		FALSE
cg23681001	rs11579521		chr1:53470708-53470710	0.637246	0.580051	0.0571944	0.3281	0.2619	-0.0662	-12.2236	2.2478e-14	1.21076e-11	0.805841	rs11579521	TRUE
cg01104393	rs12902516	RP11-355N15.1;LIPC;ALDH1A2	chr15:58457931-58457933	0.59883	0.419884	0.178946	0.4219	0.6429	0.221	-12.221	2.26131e-14	1.21527e-11	0.805777	rs12902516	TRUE
cg10001720	GSA-rs4614309	LAPTM5	chr1:30758515-30758517	0.32762	0.353739	-0.0261194	0.4375	0.4762	0.0387	-12.2064	2.34211e-14	1.25583e-11	0.8054		FALSE
cg26820259	rs9357723	PKHD1	chr6:52088297-52088299	0.716062	0.505239	0.210823	0.5	0.2619	-0.2381	-12.2028	2.36213e-14	1.26369e-11	0.805309	rs9357723	TRUE
cg05809586	rs2244485	KRTAP27-1	chr21:30337371-30337373	0.562288	0.479355	0.0829336	0.4844	0.381	-0.1034	-12.1601	2.61606e-14	1.39637e-11	0.804208	rs2244485	TRUE
cg01790628	GSA-rs80064778	SNCAIP	chr5:122342231-122342233	0.801764	0.785242	0.0165221	0.0625	0.04762	-0.01488	-12.1514	2.67129e-14	1.42263e-11	0.803982	rs80064778	TRUE
cg21011721	rs1867082		chr14:85270864-85270866	0.825325	0.790202	0.0351228	0.4219	0.6429	0.221	-12.1424	2.72964e-14	1.45044e-11	0.803748	rs145217397	TRUE
cg07156249	rs3763347	TAP1;PSMB9	chr6:32855133-32855135	0.179649	0.235218	-0.0555694	0.375	0.5952	0.2202	-12.1334	2.78928e-14	1.47879e-11	0.803514		FALSE
cg07156249	rs3763346	TAP1;PSMB9	chr6:32855133-32855135	0.179649	0.235218	-0.0555694	0.375	0.619	0.244	-12.1312	2.8038e-14	1.48316e-11	0.803458		FALSE
cg08210706	rs1475938	SERPINA5	chr14:94580348-94580350	0.612383	0.622364	-0.00998141	0.3594	0.381	0.0216	-12.1169	2.90207e-14	1.53171e-11	0.803084	rs10135403	TRUE
cg14494781	rs113070968		chr6:2615106-2615108	0.708946	0.611766	0.09718	0.2969	0.1429	-0.154	-12.1075	2.96828e-14	1.56316e-11	0.802838	rs6927985	TRUE
cg01995986	rs1529013	STXBP5-AS1	chr6:146968229-146968231	0.641841	0.661407	-0.019566	0.4375	0.3571	-0.0804	12.1031	2.99946e-14	1.57606e-11	0.802724		FALSE
cg11568728	rs9909429		chr17:16997704-16997706	0.648593	0.720563	-0.0719702	0.09375	0.2143	0.12055	-12.0571	3.35086e-14	1.75679e-11	0.801514		FALSE
cg14111685	rs34992211	LINC01237	chr2:241988053-241988055	0.666983	0.61003	0.0569528	0.3594	0.2619	-0.0975	-12.0468	3.43493e-14	1.79687e-11	0.801243	rs6733472	TRUE
cg06653140	GSA-rs33678	SKP2	chr5:36157226-36157228	0.304057	0.149473	0.154583	0.1562	0.4048	0.2486	12.0272	3.60078e-14	1.87946e-11	0.800725	rs4440390	TRUE
cg17212350	rs4148824	ABCB4	chr7:87446060-87446062	0.244324	0.309708	-0.0653834	0.1719	0.5476	0.3757	-12.017	3.69057e-14	1.92208e-11	0.800453		FALSE
cg08570077	rs7782777		chr7:1206160-1206162	0.80188	0.650413	0.151467	0.3906	0.1905	-0.2001	-11.971	4.12431e-14	2.13853e-11	0.799226	rs7782777	TRUE
cg19445191	rs2995648	FRMD4A	chr10:13925531-13925533	0.780631	0.681785	0.0988453	0.2812	0.07143	-0.20977	-11.9716	4.1192e-14	2.13853e-11	0.79924	rs1406467	TRUE
cg04145948	GSA-rs389480	BLM	chr15:90808764-90808766	0.342354	0.363175	-0.0208207	0.4844	0.5238	0.0394	11.9649	4.18639e-14	2.16596e-11	0.79906		FALSE
cg01097733	rs2245225	RP11-230G5.2	chr12:65536873-65536875	0.830433	0.714675	0.115758	0.2812	0.07143	-0.20977	-11.9556	4.28146e-14	2.20548e-11	0.798811	rs2245225	TRUE
cg10880252	rs9419138		chr10:132020810-132020812	0.716706	0.600583	0.116123	0.25	0.1905	-0.0595	-11.9564	4.27268e-14	2.20548e-11	0.798834	rs9419139	TRUE
cg13918754	rs11753939	RNF39	chr6:30071602-30071604	0.0769254	0.0402763	0.0366491	0.0625	0.2381	0.1756	11.9445	4.39845e-14	2.2608e-11	0.798511		FALSE
cg12838631	rs886427	PKMYT1	chr16:2973520-2973522	0.652947	0.658975	-0.00602825	0.3281	0.4048	0.0767	-11.9246	4.61582e-14	2.36738e-11	0.797974		FALSE
cg16340005	GSA-rs664866		chr9:135046130-135046132	0.778662	0.757406	0.0212564	0.4688	0.4286	-0.0402	-11.9159	4.71385e-14	2.41241e-11	0.79774		FALSE
cg06577400	rs1296284		chr5:56639138-56639140	0.303886	0.538876	-0.234991	0.1406	0.5476	0.407	-11.8766	5.18617e-14	2.64838e-11	0.796671		FALSE
cg11848150	rs1365251		chr18:74389310-74389312	0.404694	0.495864	-0.0911706	0.4688	0.5714	0.1026	11.8589	5.41395e-14	2.75873e-11	0.796188		FALSE
cg03020863	GSA-rs200229711	PDGFD	chr11:104134915-104134917	0.520868	0.514864	0.0060047	0.1406	0.1429	0.0023	11.8568	5.44226e-14	2.76718e-11	0.796129		FALSE
cg08412936	rs6929464	PSORS1C1	chr6:31129273-31129275	0.687269	0.743294	-0.0560252	0.2031	0.3095	0.1064	-11.8515	5.51192e-14	2.79057e-11	0.795986	rs9501055	TRUE
cg08412936	rs9501055	PSORS1C1	chr6:31129273-31129275	0.687269	0.743294	-0.0560252	0.2031	0.3095	0.1064	-11.8515	5.51192e-14	2.79057e-11	0.795986	rs9501055	TRUE
cg24847621	chr6:30122575	TRIM10	chr6:30154787-30154789	0.775543	0.804681	-0.029138	0.375	0.4286	0.0536	-11.8283	5.83307e-14	2.94684e-11	0.795348	rs528986053	TRUE
cg24804488	rs7007884	ARHGEF10	chr8:1858742-1858744	0.755353	0.768703	-0.0133503	0.2031	0.1905	-0.0126	-11.8028	6.20717e-14	3.12913e-11	0.794644		FALSE
cg20073472	rs4713438	POU5F1;PSORS1C3	chr6:31179067-31179069	0.535413	0.668955	-0.133542	0.2188	0.381	0.1622	-11.7951	6.32445e-14	3.18145e-11	0.794432	rs4713438	TRUE
cg06013788	rs6894906		chr5:136019347-136019349	0.503333	0.597737	-0.0944036	0.25	0.4048	0.1548	-11.7916	6.37888e-14	3.20201e-11	0.794335	rs6894906	TRUE
cg02184558	rs2285910	DUS2	chr16:68070552-68070554	0.176365	0.104356	0.0720082	0.1406	0.1429	0.0023	11.7719	6.69369e-14	3.3529e-11	0.793788		FALSE
cg03982462	rs6901745		chr6:159467215-159467217	0.525333	0.6678	-0.142467	0.2812	0.5476	0.2664	-11.7665	6.78165e-14	3.38976e-11	0.793639	rs6455648	TRUE
cg08900396	rs66542400	RPH3AL	chr17:299790-299792	0.889479	0.856477	0.033002	0.2812	0.1905	-0.0907	-11.744	7.16695e-14	3.57478e-11	0.793009	rs66542400	TRUE
cg24875593	GSA-rs13050307	PDXK	chr21:43733127-43733129	0.725957	0.764939	-0.0389817	0.25	0.381	0.131	-11.7041	7.90138e-14	3.93279e-11	0.791891		FALSE
cg17564204	GSA-rs74471298	RP11-211G23.1	chr11:69414703-69414705	0.580433	0.671992	-0.0915594	0.01562	0.4524	0.43678	-11.6973	8.03576e-14	3.99125e-11	0.791698		FALSE
cg06856169	rs2546431		chr5:181152243-181152245	0.0932513	0.290628	-0.197377	0.4688	0.1905	-0.2783	11.6663	8.6701e-14	4.29727e-11	0.790823	rs2546433	TRUE
cg21173875	rs72997057		chr2:142533516-142533518	0.781789	0.839231	-0.0574415	0.01562	0.3095	0.29388	-11.6472	9.08672e-14	4.49433e-11	0.79028		FALSE
cg11039913	rs16898614	HCG22	chr6:31056723-31056725	0.677235	0.688047	-0.010812	0.04688	0.07143	0.02455	-11.6365	9.32918e-14	4.60459e-11	0.789975		FALSE
cg17929630	rs2301753	RNF39	chr6:30070934-30070936	0.744705	0.852864	-0.108159	0.07812	0.2857	0.20758	-11.6298	9.48441e-14	4.65201e-11	0.789784	rs9261291	TRUE
cg17929630	rs9261292	RNF39	chr6:30070934-30070936	0.744705	0.852864	-0.108159	0.07812	0.2857	0.20758	-11.6298	9.48441e-14	4.65201e-11	0.789784	rs9261291	TRUE
cg17929630	rs9261294	RNF39	chr6:30070934-30070936	0.744705	0.852864	-0.108159	0.07812	0.2857	0.20758	-11.6298	9.48441e-14	4.65201e-11	0.789784	rs9261291	TRUE
cg25416605	rs76823226	LIPG	chr18:49562706-49562708	0.584875	0.512398	0.0724771	0.3125	0.04762	-0.26488	-11.6243	9.613e-14	4.7053e-11	0.789628	rs61364338	TRUE
cg22034203	GSA-rs4614309	LAPTM5	chr1:30758573-30758575	0.676562	0.687895	-0.0113334	0.4375	0.4762	0.0387	-11.622	9.66904e-14	4.72293e-11	0.78956		FALSE
cg03229588	GSA-rs115988858		chr1:203519902-203519904	0.800926	0.734473	0.0664532	0.09375	0	-0.09375	-11.6168	9.79337e-14	4.77378e-11	0.789412	rs115988858	TRUE
cg22017265	rs1886399	RP1-39J2.1	chr6:168373855-168373857	0.689752	0.689014	0.000737031	0.2344	0.2143	-0.0201	11.5998	1.02118e-13	4.9675e-11	0.788925		FALSE
cg07930587	rs991760	PSMB9	chr6:32855788-32855790	0.790686	0.800461	-0.00977448	0.0625	0.09524	0.03274	-11.5941	1.03566e-13	5.02755e-11	0.788761	rs991760	TRUE
cg06300880	GSA-rs3915166	CD80	chr3:119560299-119560301	0.72007	0.796886	-0.0768151	0.09375	0.2143	0.12055	-11.5779	1.07797e-13	5.22221e-11	0.788294	rs34394661	TRUE
cg12363840	GSA-rs12170682	LINC00229	chr22:44626744-44626746	0.32214	0.45626	-0.13412	0.01562	0.4286	0.41298	-11.5763	1.08209e-13	5.23143e-11	0.788249	rs12169451	TRUE
cg05917273	rs8713	CAV1	chr7:116560467-116560469	0.604191	0.676447	-0.0722555	0.125	0.2619	0.1369	-11.5698	1.09965e-13	5.30544e-11	0.788061	rs6867	TRUE
cg01022501	rs12433867	RIN3	chr14:92598640-92598642	0.811154	0.814988	-0.00383418	0.07812	0.09524	0.01712	-11.5547	1.14156e-13	5.4964e-11	0.787624	rs72697285	TRUE
cg22920707	rs1398944		chr4:89136718-89136720	0.406751	0.523919	-0.117167	0.1562	0.4286	0.2724	-11.5323	1.20657e-13	5.79756e-11	0.786974		FALSE
cg13799572	rs6590216	KIRREL3	chr11:126512339-126512341	0.514832	0.573921	-0.059089	0.3125	0.3095	-0.003	-11.531	1.21023e-13	5.80335e-11	0.786938		FALSE
cg03781663	rs17157338	AHNAK	chr11:62487748-62487750	0.332958	0.119979	0.212979	0.01562	0.381	0.36538	11.4945	1.32492e-13	6.34045e-11	0.785871		FALSE
cg02057050	rs231331	SH3BP2	chr4:2796209-2796211	0.516766	0.64634	-0.129574	0.3281	0.5	0.1719	-11.4861	1.35287e-13	6.46106e-11	0.785624		FALSE
cg05419622	rs582186	NRN1	chr6:6001146-6001148	0.246762	0.272746	-0.0259835	0.3438	0.381	0.0372	-11.466	1.42192e-13	6.77714e-11	0.785035	rs582186	TRUE
cg09006435	GSA-rs7586242	AC009313.1	chr2:161131586-161131588	0.835783	0.86945	-0.0336669	0.03125	0.1905	0.15925	-11.4604	1.44171e-13	6.85761e-11	0.784871		FALSE
cg07298211	rs11611897		chr12:130232953-130232955	0.866628	0.84414	0.0224876	0.2188	0.07143	-0.14737	-11.4465	1.49228e-13	7.08383e-11	0.784461		FALSE
cg04818594	rs685879	USP2-AS1	chr11:119470538-119470540	0.85808	0.875158	-0.0170783	0.1875	0.4286	0.2411	-11.445	1.49792e-13	7.09633e-11	0.784417		FALSE
cg11261372	rs2278556	ATP2B2	chr3:10361324-10361326	0.772841	0.783414	-0.0105735	0.2344	0.2143	-0.0201	11.4363	1.5308e-13	7.2376e-11	0.784158		FALSE
cg00345083	rs7517857	AJAP1	chr1:4665523-4665525	0.400019	0.475924	-0.0759049	0.4531	0.5238	0.0707	-11.434	1.53962e-13	7.26473e-11	0.78409	rs7517857	TRUE
cg13828131	rs8190842	NAT1	chr8:18221178-18221180	0.926685	0.892438	0.0342471	0.0625	0.04762	-0.01488	-11.4065	1.64839e-13	7.76243e-11	0.783275	rs8190846	TRUE
cg05125667	rs12418	CHST3	chr10:72013003-72013005	0.548418	0.475137	0.0732811	0.4531	0.2381	-0.215	-11.3555	1.87224e-13	8.78149e-11	0.781748	rs730720	TRUE
cg05125667	rs1871450	CHST3	chr10:72013003-72013005	0.548418	0.475137	0.0732811	0.4531	0.2381	-0.215	-11.3555	1.87224e-13	8.78149e-11	0.781748	rs730720	TRUE
cg07614783	GSA-rs234325	ZNF546	chr19:39996985-39996987	0.043377	0.0354322	0.00794487	0.01613	0.4286	0.41247	11.3526	1.88571e-13	8.82716e-11	0.781661		FALSE
cg08707656	rs6029468		chr20:40963673-40963675	0.298137	0.446485	-0.148348	0.3594	0.5714	0.212	-11.3516	1.89047e-13	8.83192e-11	0.781631	rs34602978	TRUE
cg00688756	GSA-rs74515521	FLOT1	chr6:30738740-30738742	0.735937	0.764281	-0.0283433	0.04688	0.1429	0.09602	-11.3395	1.94831e-13	9.01286e-11	0.781268	rs76617589	TRUE
cg00688756	GSA-rs74699059	FLOT1	chr6:30738740-30738742	0.735937	0.764281	-0.0283433	0.04688	0.1429	0.09602	-11.3395	1.94831e-13	9.01286e-11	0.781268	rs76617589	TRUE
cg00688756	GSA-rs76617589	FLOT1	chr6:30738740-30738742	0.735937	0.764281	-0.0283433	0.04688	0.1429	0.09602	-11.3395	1.94831e-13	9.01286e-11	0.781268	rs76617589	TRUE
cg00688756	GSA-rs78018970	FLOT1	chr6:30738740-30738742	0.735937	0.764281	-0.0283433	0.04688	0.1429	0.09602	-11.3395	1.94831e-13	9.01286e-11	0.781268	rs76617589	TRUE
cg00688756	GSA-rs80126811	FLOT1	chr6:30738740-30738742	0.735937	0.764281	-0.0283433	0.04688	0.1429	0.09602	-11.3395	1.94831e-13	9.01286e-11	0.781268	rs76617589	TRUE
cg05935445	rs4886847	TSPAN3	chr15:77085311-77085313	0.542215	0.327299	0.214916	0.3594	0.6429	0.2835	11.3299	1.99597e-13	9.21528e-11	0.780976	rs4886847	TRUE
cg13746813	GSA-rs12208540	RP11-146I2.1	chr6:14911672-14911674	0.451068	0.42982	0.0212478	0.25	0.3333	0.0833	11.3278	2.00635e-13	9.24512e-11	0.780913	rs150691047	TRUE
cg01074797	GSA-rs11801079	PDZK1IP1	chr1:47189926-47189928	0.578018	0.683866	-0.105848	0.04688	0.3333	0.28642	-11.3244	2.0234e-13	9.30552e-11	0.780811	rs11801079	TRUE
cg22352474	exm2265323	PELI1;AC074289.1	chr2:64144395-64144397	0.0692893	0.0485462	0.020743	0.2812	0.619	0.3378	11.314	2.07665e-13	9.53181e-11	0.780497		FALSE
cg08914944	rs4984803	RP11-616M22.7	chr16:1299926-1299928	0.567003	0.447754	0.119249	0.4062	0.5714	0.1652	11.2984	2.15915e-13	9.89126e-11	0.780025	rs4984803	TRUE
cg11209190	rs5992943	MICAL3	chr22:17982909-17982911	0.720716	0.57924	0.141476	0.3906	0.1905	-0.2001	-11.2894	2.20837e-13	1.00971e-10	0.779751	rs9605481	TRUE
cg11244641	rs9288736		chr2:240403607-240403609	0.444398	0.634143	-0.189745	0.2969	0.7381	0.4412	-11.2871	2.22132e-13	1.01171e-10	0.77968		FALSE
cg14316237	GSA-rs73472870		chr15:96992114-96992116	0.707193	0.786358	-0.0791657	0.04688	0.2143	0.16742	-11.2871	2.22108e-13	1.01171e-10	0.779681	rs79931738	TRUE
cg01369914	rs9687846	AC022431.2	chr5:56565790-56565792	0.787835	0.774312	0.013523	0.2031	0.2	-0.0031	-11.2852	2.23183e-13	1.01454e-10	0.779623		FALSE
cg13207180	rs2040847	CTC-281F24.1	chr17:6654744-6654746	0.780028	0.737377	0.0426501	0.4531	0.619	0.1659	-11.2826	2.24635e-13	1.01918e-10	0.779544		FALSE
cg10013187	GSA-rs45598235	GPR110	chr6:47010046-47010048	0.878451	0.837965	0.0404858	0.07812	0.02381	-0.05431	-11.2398	2.50121e-13	1.13263e-10	0.778233	rs45598235	TRUE
cg06634228	GSA-rs6486245		chr11:15416708-15416710	0.287228	0.300732	-0.013504	0.4844	0.4048	-0.0796	11.2326	2.54659e-13	1.15097e-10	0.778013	rs6486245	TRUE
cg11265381	rs4006555		chr8:125563839-125563841	0.322986	0.304159	0.018827	0.3438	0.3333	-0.0105	11.2232	2.60787e-13	1.16247e-10	0.777722	rs4006555	TRUE
cg20544437	rs2242664	SLC44A4	chr6:31871551-31871553	0.823715	0.829967	-0.00625207	0.4844	0.3333	-0.1511	11.2226	2.61145e-13	1.16247e-10	0.777705		FALSE
cg20544437	rs2242665	SLC44A4	chr6:31871551-31871553	0.823715	0.829967	-0.00625207	0.4844	0.3333	-0.1511	11.2226	2.61145e-13	1.16247e-10	0.777705		FALSE
cg20544437	rs3130481	SLC44A4	chr6:31871551-31871553	0.823715	0.829967	-0.00625207	0.4844	0.3333	-0.1511	11.2226	2.61145e-13	1.16247e-10	0.777705		FALSE
cg20544437	rs3130482	SLC44A4	chr6:31871551-31871553	0.823715	0.829967	-0.00625207	0.4844	0.3333	-0.1511	11.2226	2.61145e-13	1.16247e-10	0.777705		FALSE
cg20544437	rs3132442	SLC44A4	chr6:31871551-31871553	0.823715	0.829967	-0.00625207	0.4844	0.3333	-0.1511	11.2226	2.61145e-13	1.16247e-10	0.777705		FALSE
cg20544437	rs644774	SLC44A4	chr6:31871551-31871553	0.823715	0.829967	-0.00625207	0.4844	0.3333	-0.1511	11.2226	2.61145e-13	1.16247e-10	0.777705		FALSE
cg20544437	rs644827	SLC44A4	chr6:31871551-31871553	0.823715	0.829967	-0.00625207	0.4844	0.3333	-0.1511	11.2226	2.61145e-13	1.16247e-10	0.777705		FALSE
cg09438069	GSA-rs7672047	FAT1	chr4:186659938-186659940	0.740585	0.624045	0.11654	0.2969	0.1667	-0.1302	-11.1772	2.92726e-13	1.30059e-10	0.776301	rs7672848	TRUE
cg14002365	rs9883066	RP11-680B3.2	chr3:148939991-148939993	0.680137	0.60982	0.0703163	0.2188	0.119	-0.0998	-11.1714	2.97073e-13	1.31743e-10	0.776119	rs9883066	TRUE
cg12717664	GSA-rs6684149		chr1:8943118-8943120	0.84326	0.833139	0.0101218	0.04688	0.07143	0.02455	-11.1686	2.99145e-13	1.31918e-10	0.776034	rs6684149	TRUE
cg18008345	rs2074447	POLR2E	chr19:1096084-1096086	0.187969	0.253725	-0.0657559	0.2344	0.09524	-0.13916	11.1699	2.98158e-13	1.31918e-10	0.776074	rs185293720	TRUE
cg19561181	rs584855	ANKRD60	chr20:58219501-58219503	0.625896	0.70941	-0.0835143	0.09375	0.4286	0.33485	-11.1688	2.99043e-13	1.31918e-10	0.776038		FALSE
cg23767435	GSA-rs115808304	SEMA5A;CTD-2201E9.4	chr5:9376802-9376804	0.825496	0.811895	0.0136009	0.07812	0.02381	-0.05431	-11.1654	3.01566e-13	1.32737e-10	0.775934	rs115808304	TRUE
cg13564529	GSA-rs648353	VAV2	chr9:133957179-133957181	0.766413	0.555722	0.210691	0.4062	0.1429	-0.2633	-11.1498	3.13703e-13	1.37823e-10	0.775446	rs635739	TRUE
cg11030744	GSA-rs35682	GHRL;GHRLOS	chr3:10286805-10286807	0.758307	0.715903	0.0424048	0.4219	0.6429	0.221	-11.123	3.35671e-13	1.472e-10	0.774606		FALSE
cg21054447	rs982395		chr2:46645863-46645865	0.475383	0.422932	0.0524508	0.2344	0.4048	0.1704	11.1119	3.45157e-13	1.51079e-10	0.77426		FALSE
cg02978505	rs11863911		chr16:85258715-85258717	0.265054	0.408198	-0.143144	0.3438	0.6905	0.3467	-11.1066	3.49845e-13	1.52847e-10	0.774092		FALSE
cg12339802	rs3762352	C1orf109	chr1:37690872-37690874	0.0810384	0.0438391	0.0371993	0.1406	0.3333	0.1927	11.0925	3.62577e-13	1.58117e-10	0.773646		FALSE
cg15099161	rs10755057		chr2:241771249-241771251	0.941814	0.947374	-0.00555978	0.4062	0.1667	-0.2395	11.086	3.68611e-13	1.60452e-10	0.77344		FALSE
cg07873154	chr6:30122575	TRIM10	chr6:30154766-30154768	0.743281	0.7679	-0.0246193	0.375	0.4286	0.0536	-11.0837	3.70753e-13	1.61087e-10	0.773368		FALSE
cg20704148	rs2851069	SLCO2B1	chr11:75150387-75150389	0.584092	0.26896	0.315132	0.2969	0.7619	0.465	11.0829	3.71466e-13	1.611e-10	0.773344	rs2851068	TRUE
cg06052372	GSA-rs9923670	RP11-505K9.4	chr16:83934202-83934204	0.608771	0.673443	-0.0646722	0.2656	0.3095	0.0439	-11.0661	3.87639e-13	1.67539e-10	0.77281	rs5016957	TRUE
cg21649668	rs10785677		chr12:47394921-47394923	0.843547	0.797236	0.0463107	0.4844	0.1905	-0.2939	-11.066	3.87733e-13	1.67539e-10	0.772807		FALSE
cg09676954	rs6490294	ACAD10;RP11-162P23.2	chr12:111752653-111752655	0.842797	0.862539	-0.0197426	0.2344	0.55	0.3156	-11.0611	3.92544e-13	1.68999e-10	0.772653		FALSE
cg12880874	rs7594094	LINC01250	chr2:2938762-2938764	0.493384	0.766272	-0.272889	0.1094	0.4048	0.2954	-11.0616	3.92025e-13	1.68999e-10	0.772669		FALSE
cg03751652	rs9331341	ZDHHC14	chr6:157535434-157535436	0.77303	0.718532	0.0544978	0.09375	0.04762	-0.04613	-11.053	4.00728e-13	1.72208e-10	0.772394	rs9331341	TRUE
cg16185781	GSA-rs56127960		chr16:85322544-85322546	0.845852	0.843485	0.00236728	0.07812	0.09524	0.01712	-11.0502	4.03571e-13	1.73114e-10	0.772305	rs56127960	TRUE
cg13853070	GSA-rs6984956	RP11-124B13.1	chr8:6049633-6049635	0.864644	0.837123	0.0275209	0.01562	0.3571	0.34148	11.043	4.11002e-13	1.75982e-10	0.772076		FALSE
cg15019001	rs3116998	HLA-DPB2	chr6:33128525-33128527	0.769799	0.486893	0.282906	0.4688	0.8571	0.3883	-11.0357	4.18676e-13	1.78297e-10	0.771844		FALSE
cg15019001	rs3117008	HLA-DPB2	chr6:33128525-33128527	0.769799	0.486893	0.282906	0.4688	0.8571	0.3883	-11.0357	4.18676e-13	1.78297e-10	0.771844		FALSE
cg15019001	rs3117009	HLA-DPB2	chr6:33128525-33128527	0.769799	0.486893	0.282906	0.4688	0.8571	0.3883	-11.0357	4.18676e-13	1.78297e-10	0.771844		FALSE
cg17763566	rs733210	HLA-DPB2	chr6:33115679-33115681	0.855488	0.629476	0.226012	0.2812	0.02381	-0.25739	-11.0262	4.28854e-13	1.82302e-10	0.771541	rs9277641	TRUE
cg03379477	rs35386092	RPH3AL	chr17:335435-335437	0.813452	0.767007	0.0464453	0.4688	0.3333	-0.1355	-11.0095	4.47489e-13	1.89882e-10	0.771005		FALSE
cg00144942	GSA-rs11695283		chr2:240180464-240180466	0.641249	0.602326	0.038923	0.1875	0.119	-0.0685	-11.0024	4.55557e-13	1.92958e-10	0.770779	rs11675699	TRUE
cg02970498	rs7319395	LINC00548;RP11-427J23.1	chr13:40221606-40221608	0.0624861	0.049042	0.0134441	0.1875	0.2857	0.0982	10.9522	5.1763e-13	2.18832e-10	0.769159	rs7319395	TRUE
cg12014714	rs12534073	NRCAM	chr7:108222951-108222953	0.824055	0.824797	-0.000742449	0.2188	0.2619	0.0431	-10.9516	5.18499e-13	2.18832e-10	0.769138		FALSE
cg11066244	GSA-rs10140652	OR11H6	chr14:20223617-20223619	0.607098	0.622103	-0.0150054	0.09375	0.119	0.02525	-10.9471	5.24493e-13	2.20573e-10	0.768992	rs79648471	TRUE
cg11066244	rs17211264	OR11H6	chr14:20223617-20223619	0.607098	0.622103	-0.0150054	0.09375	0.119	0.02525	-10.9471	5.24493e-13	2.20573e-10	0.768992	rs79648471	TRUE
cg16852920	rs4449112	AC093698.4	chr2:208135418-208135420	0.289643	0.21583	0.0738127	0.2656	0.3571	0.0915	10.9433	5.29617e-13	2.22332e-10	0.768868	rs4289171	TRUE
cg13679714	GSA-rs3923265	ENPP7	chr17:79733147-79733149	0.37657	0.177755	0.198816	0.2188	0.7381	0.5193	10.9223	5.58775e-13	2.34155e-10	0.768184		FALSE
cg13957457	rs41532344	MUC2	chr11:1109967-1109969	0.939949	0.950733	-0.0107837	0.07812	0.119	0.04088	-10.9178	5.65139e-13	2.36402e-10	0.768039	rs41532344	TRUE
cg20981163	GSA-rs6899657	HLA-DPA1;HLA-DPB1	chr6:33082205-33082207	0.493923	0.645718	-0.151794	0.2656	0.5	0.2344	-10.9084	5.78926e-13	2.41741e-10	0.767731	rs9277358	TRUE
cg17839758	rs12626853	KRTAP10-11;TSPEAR;KRTAP12-3	chr21:44657644-44657646	0.293172	0.4131	-0.119928	0.5	0.3571	-0.1429	10.9044	5.84873e-13	2.43793e-10	0.7676	rs12626853	TRUE
cg11844835	rs299993		chr16:86718171-86718173	0.584866	0.51431	0.070556	0.3906	0.2381	-0.1525	-10.8968	5.96349e-13	2.48138e-10	0.767351		FALSE
cg15914672	rs5768156	CTA-280A3.2	chr22:47918624-47918626	0.568521	0.499646	0.0688751	0.5	0.381	-0.119	-10.8797	6.2299e-13	2.58767e-10	0.76679		FALSE
cg16618979	rs11767557	EPHA1-AS1	chr7:143411747-143411749	0.650791	0.673451	-0.0226607	0.2188	0.1667	-0.0521	-10.8753	6.29933e-13	2.61191e-10	0.766647	rs11763230	TRUE
cg26408224	GSA-rs2111020	MSI2	chr17:57596565-57596567	0.503373	0.490992	0.0123806	0.375	0.4762	0.1012	10.8713	6.36464e-13	2.63436e-10	0.766514		FALSE
cg21109666	rs1015100	DISC1	chr1:231872094-231872096	0.590334	0.59011	0.000223232	0.4844	0.4524	-0.032	10.8682	6.41487e-13	2.6505e-10	0.766413		FALSE
cg08081864	rs11687984		chr2:26012906-26012908	0.68218	0.595834	0.0863463	0.4219	0.04762	-0.37428	-10.8632	6.4975e-13	2.67995e-10	0.766248		FALSE
cg23022053	rs8019916	PTGDR	chr14:52266524-52266526	0.785007	0.77163	0.0133771	0.1719	0.119	-0.0529	-10.8605	6.54282e-13	2.69393e-10	0.766159	rs35595004	TRUE
cg21202759	rs13028057	OTOS	chr2:240145625-240145627	0.832784	0.862017	-0.0292326	0.1406	0.3095	0.1689	-10.8401	6.89473e-13	2.83388e-10	0.765483	rs13028057	TRUE
cg00908766	rs7528419	CELSR2	chr1:109274873-109274875	0.524411	0.562183	-0.0377719	0.25	0.3333	0.0833	-10.8328	7.02395e-13	2.88197e-10	0.765243		FALSE
cg26442630	GSA-rs8076470	SPATA20	chr17:50547826-50547828	0.637457	0.522275	0.115181	0.3125	0.7857	0.4732	10.8306	7.06311e-13	2.89301e-10	0.765171		FALSE
cg07614783	GSA-rs234324	ZNF546	chr19:39996985-39996987	0.043377	0.0354322	0.00794487	0.01562	0.4286	0.41298	10.7985	7.67112e-13	3.1366e-10	0.764099		FALSE
cg01886237	GSA-rs1513706		chr4:121457638-121457640	0.619452	0.63269	-0.013238	0.2969	0.3095	0.0126	-10.7872	7.89595e-13	3.22294e-10	0.763723	rs7672374	TRUE
cg10788837	GSA-rs11739843		chr5:133754045-133754047	0.530751	0.459263	0.0714879	0.3438	0.2143	-0.1295	-10.7858	7.92513e-13	3.22926e-10	0.763675		FALSE
cg08513422	rs241430	XXbac-BPG246D15.9;TAP2	chr6:32834414-32834416	0.886031	0.885561	0.000469915	0.4375	0.4286	-0.0089	10.7829	7.98453e-13	3.24786e-10	0.763578		FALSE
cg11508013	GSA-rs2497128	MRAP2	chr6:84090771-84090773	0.751861	0.900262	-0.148402	0.0625	0.4286	0.3661	-10.7489	8.71239e-13	3.53783e-10	0.762439	rs140632140	TRUE
cg15919605	rs76294736		chr5:151613205-151613207	0.345137	0.180113	0.165024	0.125	0.5238	0.3988	10.7429	8.8484e-13	3.58689e-10	0.762236		FALSE
cg07745373	exm2259822	DTX4	chr11:59173941-59173943	0.3109	0.390749	-0.0798489	0.4531	0.1429	-0.3102	10.726	9.24289e-13	3.74037e-10	0.761664		FALSE
cg17361885	rs11868472	RNY4P36;MXRA7	chr17:76704916-76704918	0.688982	0.681301	0.0076809	0.4062	0.3571	-0.0491	-10.7231	9.3122e-13	3.76197e-10	0.761565		FALSE
cg01786048	rs12479385	ESPNL	chr2:238127322-238127324	0.164854	0.297153	-0.132299	0.4375	0.8333	0.3958	10.717	9.45951e-13	3.81495e-10	0.761359		FALSE
cg20981163	rs9277378	HLA-DPA1;HLA-DPB1	chr6:33082205-33082207	0.493923	0.645718	-0.151794	0.2812	0.5714	0.2902	-10.7146	9.51894e-13	3.83236e-10	0.761277	rs9277358	TRUE
cg02148796	rs12714271	ALK	chr2:29325710-29325712	0.637868	0.633344	0.00452439	0.5	0.5	0	-10.7119	9.58458e-13	3.84567e-10	0.761186	rs144804402	TRUE
cg09558982	rs670	APOA1;APOA1-AS	chr11:116837696-116837698	0.68936	0.649384	0.0399751	0.1406	0.07143	-0.06917	-10.7121	9.58006e-13	3.84567e-10	0.761193	rs670	TRUE
cg23868571	rs2523534	RNU6-283P	chr6:31369484-31369486	0.791117	0.780966	0.0101514	0.4375	0.4762	0.0387	10.7097	9.63888e-13	3.86089e-10	0.761112		FALSE
cg00123214	rs1160318	TMEM56-RWDD3;RWDD3	chr1:95238050-95238052	0.478917	0.512466	-0.0335487	0.2031	0.2857	0.0826	-10.7044	9.77195e-13	3.90755e-10	0.760931	rs1160317	TRUE
cg14982733	rs10891068	ZC3H12C	chr11:110148979-110148981	0.23443	0.220503	0.013927	0.2031	0.119	-0.0841	-10.6989	9.91156e-13	3.95668e-10	0.760744	rs10891068	TRUE
cg03425163	rs10444656	SPATA13;RP11-307N16.6	chr13:24097360-24097362	0.434606	0.43532	-0.000713844	0.3906	0.4048	0.0142	10.6852	1.02689e-12	4.08861e-10	0.760277		FALSE
cg23656322	rs8401	S100A2	chr1:153561445-153561447	0.54987	0.483975	0.0658953	0.0625	0.3333	0.2708	10.6849	1.02767e-12	4.08861e-10	0.760267		FALSE
cg10445615	rs11839982		chr13:111471295-111471297	0.723555	0.744104	-0.0205489	0.1406	0.09524	-0.04536	-10.6746	1.05532e-12	4.19154e-10	0.759916	rs11843172	TRUE
cg26207766	rs4569516		chr2:241821608-241821610	0.422499	0.374568	0.0479304	0.3438	0.2143	-0.1295	-10.6633	1.08676e-12	4.30914e-10	0.759527		FALSE
cg16834571	rs6988306	GRHL2	chr8:101583981-101583983	0.794558	0.748416	0.0461422	0.1406	0.09524	-0.04536	-10.6573	1.10364e-12	4.36875e-10	0.759323	rs6988306	TRUE
cg02086996	GSA-rs74471298	RP11-211G23.1	chr11:69414697-69414699	0.406266	0.750534	-0.344269	0.01562	0.4524	0.43678	-10.6519	1.11903e-12	4.42224e-10	0.759139	rs74471298	TRUE
cg06398397	rs2052499		chr5:181122127-181122129	0.331187	0.261675	0.0695123	0.4531	0.7143	0.2612	-10.6453	1.13856e-12	4.49191e-10	0.75891		FALSE
cg20141578	rs10845469	BCL2L14	chr12:12072327-12072329	0.363428	0.300407	0.0630206	0.2812	0.1429	-0.1383	-10.6375	1.16156e-12	4.57498e-10	0.758644		FALSE
cg04849161	rs2897911	ANGPT2;MCPH1	chr8:6539502-6539504	0.692257	0.660208	0.0320489	0.3594	0.619	0.2596	10.6358	1.16674e-12	4.58773e-10	0.758585		FALSE
cg03361078	rs73545399	RP11-1220K2.2	chr7:142164702-142164704	0.621972	0.571555	0.0504169	0.07812	0.04762	-0.0305	-10.6347	1.17025e-12	4.59388e-10	0.758545	rs73545400	TRUE
cg13930727	GSA-rs28478989	RNF130	chr5:180073273-180073275	0.738813	0.847165	-0.108352	0.09375	0.2619	0.16815	-10.6267	1.19453e-12	4.68143e-10	0.758271		FALSE
cg06952129	rs26903	RASGRF2	chr5:81066310-81066312	0.691546	0.663035	0.028511	0.2812	0.381	0.0998	10.6256	1.19799e-12	4.6872e-10	0.758233		FALSE
cg04147969	rs11855650		chr15:70140207-70140209	0.477991	0.483857	-0.00586629	0.4375	0.4048	-0.0327	10.6147	1.23219e-12	4.813e-10	0.757857		FALSE
cg25420767	rs748066	RP11-331K21.1;ABLIM3;AC012613.2	chr5:149240527-149240529	0.170843	0.277136	-0.106293	0.4375	0.7857	0.3482	10.61	1.24731e-12	4.864e-10	0.757695		FALSE
cg27288829	GSA-rs10419790	RAX2	chr19:3771881-3771883	0.354574	0.414776	-0.0602019	0.4688	0.381	-0.0878	10.5787	1.35308e-12	5.26776e-10	0.756606	rs11085039	TRUE
cg15834841	rs200562754	RP5-828H9.1;LINC00658	chr20:5470383-5470385	0.819237	0.822636	-0.00339905	0.03125	0.04762	0.01637	-10.577	1.35885e-12	5.28152e-10	0.756549	rs114585650	TRUE
cg05036993	rs34931752	MOK	chr14:102263547-102263549	0.789086	0.783748	0.00533794	0.09375	0.119	0.02525	-10.5745	1.36786e-12	5.3078e-10	0.75646	rs34931752	TRUE
cg04263740	GSA-rs10950022	VKORC1L1	chr7:65910526-65910528	0.746812	0.529139	0.217673	0.4844	0.09524	-0.38916	-10.5608	1.41738e-12	5.49092e-10	0.755982	rs12671816	TRUE
cg07322381	rs11637235	DUT	chr15:48340989-48340991	0.827948	0.745405	0.0825432	0.3438	0.8571	0.5133	-10.5572	1.4305e-12	5.53265e-10	0.755858		FALSE
cg00908766	rs12740374	CELSR2	chr1:109274873-109274875	0.524411	0.562183	-0.0377719	0.25	0.3095	0.0595	-10.5549	1.43939e-12	5.55793e-10	0.755775		FALSE
cg19415746	rs2286741	NRAP	chr10:113629184-113629186	0.741689	0.563778	0.177911	0.4219	0.2619	-0.16	-10.548	1.46537e-12	5.64902e-10	0.755534	rs2286740	TRUE
cg12141794	GSA-rs4648897	RP4-799D16.1	chr1:25051913-25051915	0.347879	0.270296	0.0775826	0.4531	0.7381	0.285	-10.546	1.473e-12	5.66917e-10	0.755464	rs146228878	TRUE
cg14448393	rs17194412	FIGN	chr2:163614684-163614686	0.785238	0.738562	0.0466759	0.1719	0.119	-0.0529	-10.541	1.49236e-12	5.73432e-10	0.755288	rs11674003	TRUE
cg15001016	rs9687846	AC022431.2	chr5:56565076-56565078	0.540801	0.531544	0.00925686	0.2031	0.2	-0.0031	-10.54	1.49593e-12	5.73868e-10	0.755256		FALSE
cg10123377	rs247412		chr3:42346031-42346033	0.0934892	0.425816	-0.332326	0.4844	0.07143	-0.41297	10.5383	1.50286e-12	5.75592e-10	0.755194		FALSE
cg15394602	rs16904061	CCDC26	chr8:129383139-129383141	0.164993	0.108298	0.056695	0.1875	0.381	0.1935	10.5358	1.51247e-12	5.78332e-10	0.755108	rs182940241	TRUE
cg24393602	rs16883343	RN7SK;GSTA4	chr6:52995605-52995607	0.0700085	0.058526	0.0114825	0.1562	0.3571	0.2009	10.5236	1.56124e-12	5.96016e-10	0.754679		FALSE
cg15228629	exm2260531	SBK1	chr16:28297750-28297752	0.856861	0.87584	-0.0189789	0.375	0.6667	0.2917	-10.4987	1.6661e-12	6.3502e-10	0.753799		FALSE
cg15268920	rs2132490		chr11:133637139-133637141	0.620088	0.714211	-0.0941231	0.03125	0.1667	0.13545	-10.4921	1.6948e-12	6.44917e-10	0.753567	rs2132490	TRUE
cg12925689	rs1145721		chr6:90459124-90459126	0.3132	0.532047	-0.218847	0.3125	0.6429	0.3304	-10.491	1.69995e-12	6.45833e-10	0.753526	rs1145720	TRUE
cg23712018	rs11753939	RNF39	chr6:30071354-30071356	0.122031	0.0681602	0.0538712	0.0625	0.2381	0.1756	10.4713	1.78949e-12	6.78759e-10	0.752828		FALSE
cg14799392	rs3885907	ALOX5AP	chr13:30740925-30740927	0.547196	0.467952	0.0792447	0.4531	0.3333	-0.1198	-10.4632	1.82769e-12	6.92134e-10	0.75254		FALSE
cg24158878	rs9368758	COL11A2	chr6:33169792-33169794	0.795758	0.801363	-0.00560448	0.1094	0.1429	0.0335	-10.4562	1.86129e-12	7.03728e-10	0.752292	rs78244274	TRUE
cg14316237	rs11634085		chr15:96992114-96992116	0.707193	0.786358	-0.0791657	0.04688	0.2857	0.23882	-10.4384	1.94985e-12	7.36033e-10	0.751657	rs79931738	TRUE
cg02389264	GSA-rs57577962		chr16:88691346-88691348	0.701385	0.607986	0.0933989	0.2344	0.1	-0.1344	-10.4204	2.04396e-12	7.70327e-10	0.751011	rs57577962	TRUE
cg01369914	rs3936510	AC022431.2	chr5:56565790-56565792	0.787835	0.774312	0.013523	0.2031	0.2143	0.0112	-10.4168	2.06336e-12	7.72699e-10	0.750882		FALSE
cg01369914	rs9686661	AC022431.2	chr5:56565790-56565792	0.787835	0.774312	0.013523	0.2031	0.2143	0.0112	-10.4168	2.06336e-12	7.72699e-10	0.750882		FALSE
cg01369914	rs9687833	AC022431.2	chr5:56565790-56565792	0.787835	0.774312	0.013523	0.2031	0.2143	0.0112	-10.4168	2.06336e-12	7.72699e-10	0.750882		FALSE
cg07718431	rs11710227		chr3:188036583-188036585	0.617693	0.395139	0.222554	0.375	0.8333	0.4583	-10.4173	2.06071e-12	7.72699e-10	0.750899		FALSE
cg20702875	rs12512874		chr4:8641302-8641304	0.767892	0.890008	-0.122116	0.09375	0.3571	0.26335	-10.4064	2.12035e-12	7.92784e-10	0.750507	rs12510491	TRUE
cg08569266	rs878847		chr22:36104744-36104746	0.867491	0.822354	0.0451376	0.4531	0.119	-0.3341	-10.3964	2.17645e-12	8.1247e-10	0.750148		FALSE
cg12352225	rs6461832	OSBPL3	chr7:24976242-24976244	0.795139	0.833831	-0.0386912	0.1094	0.2143	0.1049	-10.3913	2.2056e-12	8.22053e-10	0.749965	rs6461832	TRUE
cg06679265	GSA-rs74091637	SNORD59A;ATP5B	chr12:56646419-56646421	0.0953069	0.0717199	0.023587	0.0625	0.1905	0.128	10.3892	2.21825e-12	8.25461e-10	0.749886		FALSE
cg17707870	GSA-rs1040961	LHFP	chr13:39533869-39533871	0.256338	0.074587	0.181751	0.0625	0.3095	0.247	10.3838	2.24947e-12	8.35761e-10	0.749694	rs1040961	TRUE
cg06745364	rs878847		chr22:36104517-36104519	0.841957	0.79393	0.0480266	0.4531	0.119	-0.3341	-10.3813	2.26419e-12	8.39907e-10	0.749604		FALSE
cg13124890	GSA-rs164132	SH2D1B	chr1:162412871-162412873	0.479359	0.563196	-0.0838378	0.3906	0.3571	-0.0335	10.3715	2.32356e-12	8.60577e-10	0.749247		FALSE
cg18698799	rs9366793	C6orf10;XXbac-BPG154L12.5	chr6:32333735-32333737	0.798413	0.608963	0.18945	0.4062	0.119	-0.2872	-10.3697	2.33454e-12	8.60591e-10	0.749182	rs9357140	TRUE
cg18698799	rs9380290	C6orf10;XXbac-BPG154L12.5	chr6:32333735-32333737	0.798413	0.608963	0.18945	0.4062	0.119	-0.2872	-10.3697	2.33454e-12	8.60591e-10	0.749182	rs9357140	TRUE
cg25539628	rs2979213	SGK223	chr8:8330966-8330968	0.437303	0.46412	-0.0268178	0.1406	0.3095	0.1689	-10.3699	2.33341e-12	8.60591e-10	0.749188		FALSE
cg11960243	rs2076312	COL11A2	chr6:33175357-33175359	0.626463	0.593883	0.0325796	0.1875	0.1429	-0.0446	-10.3652	2.36206e-12	8.69379e-10	0.74902	rs2855426	TRUE
cg14019050	rs2246293	RP11-217B7.2;ABCA1	chr9:104928488-104928490	0.515953	0.516532	-0.000579415	0.4688	0.4524	-0.0164	-10.3593	2.39909e-12	8.81632e-10	0.748804		FALSE
cg00098609	GSA-rs10901189	C9orf171	chr9:132547240-132547242	0.477327	0.551963	-0.0746368	0.2812	0.3333	0.0521	-10.3587	2.40289e-12	8.81655e-10	0.748783	rs10901189	TRUE
cg17111663	rs57589146	SORCS2	chr4:7646146-7646148	0.491901	0.521848	-0.0299469	0.0625	0.1429	0.0804	-10.3553	2.42423e-12	8.88103e-10	0.74866	rs57589146	TRUE
cg24009806	rs4700063		chr5:64638080-64638082	0.685952	0.591465	0.0944865	0.3281	0.2143	-0.1138	-10.3364	2.54733e-12	9.31755e-10	0.747974	rs4700063	TRUE
cg10018725	GSA-rs5768412		chr22:48171277-48171279	0.399281	0.399255	2.58496e-05	0.2812	0.1667	-0.1145	10.33	2.59058e-12	9.46105e-10	0.74774		FALSE
cg14944696	exm2265613		chr3:115436838-115436840	0.311352	0.455588	-0.144236	0.1875	0.7143	0.5268	-10.3089	2.73886e-12	9.98713e-10	0.746965		FALSE
cg19577958	rs318477	SERPINB9	chr6:2887977-2887979	0.616995	0.483759	0.133236	0.4062	0.619	0.2128	10.3032	2.78016e-12	1.01221e-09	0.746757	rs318481	TRUE
cg07179000	rs3743104	GREM1	chr15:32731384-32731386	0.810677	0.69184	0.118837	0.3438	0.7619	0.4181	-10.3021	2.78841e-12	1.01365e-09	0.746715		FALSE
cg24884166	rs9963429	ZNF407	chr18:74983561-74983563	0.403143	0.41801	-0.0148674	0.25	0.1905	-0.0595	10.2995	2.80729e-12	1.01894e-09	0.746621		FALSE
cg18016146	rs9405647		chr6:3568685-3568687	0.726137	0.675883	0.050254	0.4844	0.6905	0.2061	-10.2953	2.83856e-12	1.02871e-09	0.746467		FALSE
cg07505478	rs889688	RP11-426C22.5	chr16:29181996-29181998	0.816978	0.841359	-0.0243811	0.2656	0.07143	-0.19417	10.2927	2.85811e-12	1.03421e-09	0.746371		FALSE
cg19309256	rs28681119		chr2:9655587-9655589	0.484444	0.789849	-0.305405	0.0625	0.5238	0.4613	-10.2899	2.87881e-12	1.0401e-09	0.74627		FALSE
cg09293881	rs11696955		chr20:50446576-50446578	0.629882	0.661052	-0.0311704	0.07812	0.1667	0.08858	-10.285	2.91693e-12	1.05226e-09	0.746086		FALSE
cg25414967	rs1507559	AC079613.1	chr2:188629690-188629692	0.80442	0.766366	0.038054	0.375	0.1429	-0.2321	-10.276	2.98696e-12	1.07588e-09	0.745754		FALSE
cg03249590	GSA-rs74091637	SNORD59A;ATP5B	chr12:56646414-56646416	0.0939078	0.0673856	0.0265222	0.0625	0.1905	0.128	10.2572	3.13855e-12	1.12876e-09	0.74506		FALSE
cg17829936	rs3813355	TAAR5	chr6:132589541-132589543	0.872519	0.839944	0.0325749	0.2969	0.2143	-0.0826	-10.2545	3.16059e-12	1.13496e-09	0.744962		FALSE
cg04758026	rs6726634		chr2:151303076-151303078	0.60028	0.449147	0.151133	0.4844	0.2381	-0.2463	-10.2503	3.19627e-12	1.14602e-09	0.744804		FALSE
cg05074385	rs929157	TRIM15	chr6:30169430-30169432	0.789324	0.753332	0.0359919	0.1406	0.09524	-0.04536	-10.2474	3.22056e-12	1.15298e-09	0.744698	rs929157	TRUE
cg02215080	rs35922863	KIF26B	chr1:245333286-245333288	0.61092	0.827088	-0.216168	0.07812	0.3333	0.25518	-10.2461	3.23158e-12	1.15517e-09	0.74465	rs35950228	TRUE
cg21787989	rs17753447	LGALS8	chr1:236518279-236518281	0.614118	0.643839	-0.0297217	0.1719	0.2381	0.0662	-10.243	3.25836e-12	1.16298e-09	0.744534	rs17753447	TRUE
cg02942158	rs742115	NEDD9	chr6:11326814-11326816	0.365262	0.424322	-0.0590601	0.4375	0.3571	-0.0804	10.2242	3.42422e-12	1.22034e-09	0.743834		FALSE
cg26039662	rs11080341		chr17:35345693-35345695	0.126726	0.209764	-0.0830387	0.4219	0.119	-0.3029	10.2228	3.43685e-12	1.22299e-09	0.743782		FALSE
cg13135286	rs75332983	RNU1-141P	chr1:218128820-218128822	0.713963	0.626693	0.0872707	0.1719	0.09524	-0.07666	-10.2189	3.4725e-12	1.2335e-09	0.743637	rs75332983	TRUE
cg15864775	GSA-rs3763865	SWAP70	chr11:9694167-9694169	0.72326	0.591167	0.132092	0.2656	0.7857	0.5201	10.2184	3.47685e-12	1.2335e-09	0.743619		FALSE
cg24956452	GSA-rs76792378	MYO10	chr5:16864337-16864339	0.83903	0.853431	-0.0144004	0.04688	0.07143	0.02455	-10.2142	3.51537e-12	1.24529e-09	0.743463	rs17707864	TRUE
cg12119625	rs13344462	CTB-167G5.6	chr19:53603534-53603536	0.424056	0.331265	0.0927912	0.1094	0.2381	0.1287	10.1935	3.71366e-12	1.31357e-09	0.742687		FALSE
cg22876194	rs4889793		chr17:79867012-79867014	0.582302	0.67791	-0.0956086	0	0.4762	0.4762	-10.1908	3.73998e-12	1.32089e-09	0.742587		FALSE
cg04117387	rs6702513		chr1:181117022-181117024	0.696989	0.63403	0.0629593	0.3438	0.04762	-0.29618	-10.1867	3.78074e-12	1.3333e-09	0.742433		FALSE
cg02464073	rs1721	ITGB2;ITGB2-AS1	chr21:44929580-44929582	0.242236	0.554664	-0.312428	0.375	0.7143	0.3393	10.1736	3.91462e-12	1.3764e-09	0.741939	rs1721	TRUE
cg06615609	rs2639974	TSHZ1	chr18:75216745-75216747	0.639435	0.599511	0.0399244	0.3125	0.5476	0.2351	10.1739	3.9113e-12	1.3764e-09	0.741951		FALSE
cg25179358	rs2270741	DNAJC22	chr12:49347839-49347841	0.0867485	0.105628	-0.018879	0.03125	0.2857	0.25445	-10.1643	4.01212e-12	1.40858e-09	0.74159		FALSE
cg22706458	GSA-rs35171037	UMODL1-AS1;UMODL1	chr21:42108838-42108840	0.587219	0.600338	-0.0131186	0.2344	0.3095	0.0751	-10.1579	4.0804e-12	1.43042e-09	0.741349	rs58524852	TRUE
cg21154795	rs78602599		chr12:109609340-109609342	0.610263	0.621474	-0.0112102	0.1562	0.04762	-0.10858	10.1402	4.27678e-12	1.49704e-09	0.740679		FALSE
cg10021288	rs1799808	PROC	chr2:127418314-127418316	0.792725	0.778493	0.0142313	0.3906	0.3095	-0.0811	-10.1279	4.41942e-12	1.54468e-09	0.74021		FALSE
cg06406458	rs9418691	DOCK1;RP11-223P11.3	chr10:127012234-127012236	0.786594	0.782583	0.0040116	0.2031	0.2619	0.0588	-10.1203	4.50927e-12	1.57375e-09	0.739922		FALSE
cg16306629	GSA-rs2514760		chr8:118116438-118116440	0.255256	0.155856	0.0993998	0.2031	0.381	0.1779	10.1166	4.55307e-12	1.58669e-09	0.739784	rs140057093	TRUE
cg08920458	rs12221520	KCNQ1	chr11:2563686-2563688	0.945168	0.964547	-0.0193791	0.1719	0.1667	-0.0052	-10.1157	4.564e-12	1.58815e-09	0.739749	rs12221520	TRUE
cg21871091	rs8127595	HLCS	chr21:36977636-36977638	0.500606	0.518866	-0.0182602	0.2969	0.3571	0.0602	-10.1014	4.74118e-12	1.64738e-09	0.739203		FALSE
cg08168669	GSA-rs72841509	BTN3A2	chr6:26367351-26367353	0.133605	0.140453	-0.00684782	0.125	0.09524	-0.02976	10.0968	4.79902e-12	1.66014e-09	0.739029		FALSE
cg08168669	GSA-rs9379858	BTN3A2	chr6:26367351-26367353	0.133605	0.140453	-0.00684782	0.125	0.09524	-0.02976	10.0968	4.79902e-12	1.66014e-09	0.739029		FALSE
cg08168669	GSA-rs9393710	BTN3A2	chr6:26367351-26367353	0.133605	0.140453	-0.00684782	0.125	0.09524	-0.02976	10.0968	4.79902e-12	1.66014e-09	0.739029		FALSE
cg22994555	rs780665	SLC29A3	chr10:71351661-71351663	0.706738	0.755498	-0.0487599	0.2656	0.5476	0.282	-10.0923	4.85745e-12	1.67544e-09	0.738855		FALSE
cg22994555	rs780668	SLC29A3	chr10:71351661-71351663	0.706738	0.755498	-0.0487599	0.2656	0.5476	0.282	-10.0923	4.85745e-12	1.67544e-09	0.738855		FALSE
cg10047634	rs201224721		chr6:3876461-3876463	0.902102	0.89818	0.00392187	0.1875	0.1667	-0.0208	-10.0893	4.89653e-12	1.68645e-09	0.73874		FALSE
cg14175802	GSA-rs12617735	PLB1	chr2:28557620-28557622	0.703556	0.526098	0.177459	0.4844	0.1905	-0.2939	-10.0837	4.96981e-12	1.70919e-09	0.738526	rs58720993	TRUE
cg08094206	chr6:30122575	TRIM10	chr6:30154745-30154747	0.717582	0.732288	-0.0147055	0.375	0.4286	0.0536	-10.0741	5.09828e-12	1.74828e-09	0.738158		FALSE
cg18664596	rs4722409	ADAP1;COX19	chr7:907513-907515	0.434872	0.385173	0.0496988	0.4844	0.2619	-0.2225	-10.0744	5.09482e-12	1.74828e-09	0.738168		FALSE
cg10016695	rs158214		chr5:56415402-56415404	0.171012	0.26656	-0.0955472	0.3281	0.6429	0.3148	-10.0727	5.11753e-12	1.75234e-09	0.738104		FALSE
cg20636526	rs926594	C6orf10;XXbac-BPG154L12.5	chr6:32337367-32337369	0.546891	0.44767	0.099221	0.375	0.119	-0.256	-10.0668	5.19872e-12	1.77755e-09	0.737877		FALSE
cg16201336	GSA-rs1908814	RP11-589N15.1	chr8:11897596-11897598	0.370638	0.289499	0.0811388	0.4219	0.7619	0.34	-10.0632	5.24829e-12	1.79191e-09	0.73774		FALSE
cg04806632	GSA-rs384490	CARS	chr11:3057747-3057749	0.455937	0.492909	-0.0369715	0.4531	0.6667	0.2136	10.0623	5.26168e-12	1.79388e-09	0.737703		FALSE
cg17763566	rs9277636	HLA-DPB2	chr6:33115679-33115681	0.855488	0.629476	0.226012	0.2656	0.02381	-0.24179	-10.0595	5.30114e-12	1.80473e-09	0.737595	rs9277641	TRUE
cg02068164	rs3756663	TARS;CTD-2203K17.1	chr5:33439687-33439689	0.32059	0.279562	0.041028	0.2188	0.2143	-0.0045	10.0473	5.47536e-12	1.85601e-09	0.737128		FALSE
cg10734896	GSA-rs10876360	KRT78	chr12:52846533-52846535	0.70538	0.79995	-0.0945705	0.01562	0.5238	0.50818	-10.0475	5.47222e-12	1.85601e-09	0.737136		FALSE
cg10734896	GSA-rs10876363	KRT78	chr12:52846533-52846535	0.70538	0.79995	-0.0945705	0.01562	0.5238	0.50818	-10.0475	5.47222e-12	1.85601e-09	0.737136		FALSE
cg19721094	rs8017640	VASH1	chr14:76765275-76765277	0.732102	0.691955	0.0401471	0.4062	0.6667	0.2605	-10.0253	5.80676e-12	1.96552e-09	0.736276		FALSE
cg20037601	rs7164883	HCN4	chr15:73359825-73359827	0.434509	0.347688	0.0868212	0.1406	0.4762	0.3356	10.0211	5.8727e-12	1.98499e-09	0.736112		FALSE
cg20305683	rs7007919		chr8:20789924-20789926	0.288119	0.370915	-0.0827963	0.3281	0.1429	-0.1852	10.0172	5.93273e-12	2.00241e-09	0.735964		FALSE
cg01966334	GSA-rs2245711	MYO7B	chr2:127620858-127620860	0.571586	0.61737	-0.0457841	0.4375	0.1429	-0.2946	10.0104	6.04237e-12	2.0365e-09	0.735698		FALSE
cg13497062	rs4799069		chr18:79608373-79608375	0.814318	0.843338	-0.0290198	0.07812	0.1429	0.06478	-10.0075	6.08866e-12	2.04918e-09	0.735587	rs4799069	TRUE
cg16636215	rs2102313		chr3:71977898-71977900	0.903146	0.89085	0.0122967	0.375	0.3333	-0.0417	-10.0016	6.18538e-12	2.07876e-09	0.735358	rs75843529	TRUE
cg07640670	rs4970768	GNAT2;GNAI3	chr1:109613588-109613590	0.641329	0.388514	0.252814	0.3906	0.7619	0.3713	-9.9996	6.2191e-12	2.08712e-09	0.735278	rs4970768	TRUE
cg26069044	rs55661361	NRGN	chr11:124744059-124744061	0.41939	0.544305	-0.124915	0.4062	0.5476	0.1414	-9.98415	6.48118e-12	2.17199e-09	0.734676	rs55661361	TRUE
cg05204171	rs1659194	ARHGAP26	chr5:143154423-143154425	0.835965	0.827864	0.00810125	0.375	0.4048	0.0298	9.98323	6.49727e-12	2.17429e-09	0.73464		FALSE
cg20804625	rs11861379	ABCC11	chr16:48233637-48233639	0.832522	0.844954	-0.0124318	0.125	0.2619	0.1369	-9.98191	6.52012e-12	2.17577e-09	0.734589		FALSE
cg20804625	rs11865596	ABCC11	chr16:48233637-48233639	0.832522	0.844954	-0.0124318	0.125	0.2619	0.1369	-9.98191	6.52012e-12	2.17577e-09	0.734589		FALSE
cg11277363	rs12618935	AC092635.1	chr2:13543622-13543624	0.613563	0.582571	0.0309923	0.4375	0.5238	0.0863	9.98137	6.52963e-12	2.17586e-09	0.734568		FALSE
cg08723959	rs56104465	AC128709.2;AC128709.3	chr3:197458498-197458500	0.596806	0.716583	-0.119778	0.2344	0.5952	0.3608	-9.96982	6.73443e-12	2.24094e-09	0.734116	rs111515896	TRUE
cg16259171	rs637028	DNAJB13	chr11:73949464-73949466	0.36937	0.445145	-0.0757758	0.2031	0.4762	0.2731	-9.96704	6.78484e-12	2.25454e-09	0.734007		FALSE
cg14317533	rs13025765		chr2:127128739-127128741	0.548713	0.500148	0.0485648	0.2812	0.2381	-0.0431	-9.96509	6.82023e-12	2.26311e-09	0.733931		FALSE
cg16443555	rs207633	N4BP2L2-IT2;N4BP2L2	chr13:32509451-32509453	0.897759	0.863919	0.0338401	0.2969	0.6905	0.3936	9.95556	6.99649e-12	2.31834e-09	0.733557		FALSE
cg08652197	rs7288210	TPST2	chr22:26545387-26545389	0.618009	0.683787	-0.0657779	0.3594	0.5952	0.2358	-9.95403	7.02523e-12	2.32134e-09	0.733497		FALSE
cg19572051	rs9418691	DOCK1;RP11-223P11.3	chr10:127012219-127012221	0.7462	0.731599	0.0146011	0.2031	0.2619	0.0588	-9.95414	7.0232e-12	2.32134e-09	0.733501		FALSE
cg07652488	rs1378909		chr3:183828335-183828337	0.825783	0.815408	0.0103751	0.1406	0.119	-0.0216	-9.94549	7.18769e-12	2.3717e-09	0.733161	rs10460892	TRUE
cg15941968	GSA-rs17791600		chr7:34905164-34905166	0.770048	0.731465	0.0385834	0.1875	0.1667	-0.0208	-9.9449	7.19911e-12	2.37215e-09	0.733138	rs17791600	TRUE
cg15900054	rs2076311	COL11A2	chr6:33177618-33177620	0.730796	0.731445	-0.000649567	0.3281	0.381	0.0529	-9.93198	7.45282e-12	2.45232e-09	0.732629		FALSE
cg15001016	rs3936510	AC022431.2	chr5:56565076-56565078	0.540801	0.531544	0.00925686	0.2031	0.2143	0.0112	-9.92624	7.56834e-12	2.47996e-09	0.732402		FALSE
cg15001016	rs9686661	AC022431.2	chr5:56565076-56565078	0.540801	0.531544	0.00925686	0.2031	0.2143	0.0112	-9.92624	7.56834e-12	2.47996e-09	0.732402		FALSE
cg15001016	rs9687833	AC022431.2	chr5:56565076-56565078	0.540801	0.531544	0.00925686	0.2031	0.2143	0.0112	-9.92624	7.56834e-12	2.47996e-09	0.732402		FALSE
cg23279437	rs73425733	HCG20	chr6:30780504-30780506	0.843138	0.859239	-0.0161002	0.0625	0.2143	0.1518	-9.9202	7.69186e-12	2.51694e-09	0.732164		FALSE
cg00959864	rs11826269	DEPDC7	chr11:33014723-33014725	0.430462	0.452798	-0.0223361	0.2031	0.1905	-0.0126	9.89525	8.22456e-12	2.68752e-09	0.731175		FALSE
cg09584650	GSA-rs7464436	MYOM2	chr8:2053893-2053895	0.428999	0.255431	0.173568	0.2969	0.619	0.3221	9.89266	8.28199e-12	2.70254e-09	0.731072		FALSE
cg26811065	rs2071476	PSMB9	chr6:32857582-32857584	0.811155	0.854469	-0.0433132	0.375	0.619	0.244	-9.88948	8.35294e-12	2.72193e-09	0.730946		FALSE
cg10566012	rs8000770	LHFP	chr13:39547008-39547010	0.734985	0.723364	0.0116213	0.3438	0.3571	0.0133	-9.88211	8.52008e-12	2.77256e-09	0.730652		FALSE
cg24693436	rs11768944	CARD11	chr7:2994001-2994003	0.854964	0.864491	-0.00952638	0.04688	0.2143	0.16742	-9.88039	8.55957e-12	2.78158e-09	0.730583		FALSE
cg01816891	rs7584262	AC013480.2	chr2:42023408-42023410	0.833019	0.772372	0.0606469	0.2031	0.07143	-0.13167	-9.86612	8.89426e-12	2.88636e-09	0.730014	rs7584262	TRUE
cg20047349	rs731445	ANKFN1	chr17:56228318-56228320	0.556956	0.65068	-0.0937245	0.1406	0.4286	0.288	-9.86318	8.96498e-12	2.90532e-09	0.729897		FALSE
cg02257953	rs8017164		chr14:54349374-54349376	0.196405	0.255528	-0.0591229	0.4375	0.6429	0.2054	9.84995	9.28965e-12	3.00641e-09	0.729367		FALSE
cg06918239	rs2535331	XXbac-BPG27H4.8	chr6:30848207-30848209	0.897336	0.853107	0.0442291	0.3594	0.1429	-0.2165	-9.84133	9.50795e-12	3.06864e-09	0.729021		FALSE
cg06918239	rs2844664	XXbac-BPG27H4.8	chr6:30848207-30848209	0.897336	0.853107	0.0442291	0.3594	0.1429	-0.2165	-9.84133	9.50795e-12	3.06864e-09	0.729021		FALSE
cg13185413	rs11753939	RNF39	chr6:30071424-30071426	0.172975	0.0915063	0.0814686	0.0625	0.2381	0.1756	9.83621	9.63992e-12	3.10698e-09	0.728815		FALSE
cg09600108	rs4939378	MS4A12	chr11:60499045-60499047	0.381538	0.389361	-0.00782299	0.5	0.3333	-0.1667	9.83559	9.65591e-12	3.10788e-09	0.728791		FALSE
cg25063058	rs1724611	ARPP19	chr15:52568332-52568334	0.0465248	0.0476775	-0.00115271	0.2031	0.2381	0.035	-9.83253	9.73595e-12	3.12938e-09	0.728668		FALSE
cg05351360	GSA-rs7842215	CDH17	chr8:94164333-94164335	0.290919	0.425042	-0.134122	0.4531	0.7381	0.285	9.82732	9.87334e-12	3.16922e-09	0.728458	rs6471435	TRUE
cg13337899	GSA-rs1064524	ITGAL;RP11-297C4.2;RP11-297C4.3	chr16:30481501-30481503	0.593186	0.518455	0.0747313	0.1094	0	-0.1094	-9.82346	9.97674e-12	3.19806e-09	0.728303	rs1064524	TRUE
cg08712303	rs6065653		chr20:43788471-43788473	0.749753	0.768858	-0.0191051	0.2656	0.5	0.2344	-9.8198	1.00756e-11	3.22537e-09	0.728155		FALSE
cg23333490	rs9277378	HLA-DPB1	chr6:33082963-33082965	0.285752	0.393345	-0.107593	0.2812	0.5714	0.2902	-9.80884	1.03776e-11	3.31756e-09	0.727713	rs3128961	TRUE
cg23707590	rs17447903	ZDHHC14	chr6:157607929-157607931	0.858284	0.842904	0.0153794	0.4219	0.2619	-0.16	-9.80306	1.05408e-11	3.36514e-09	0.727479		FALSE
cg06064525	GSA-rs7395773	AP2A2	chr11:970663-970665	0.211902	0.149581	0.0623214	0.4688	0.8571	0.3883	-9.8019	1.05738e-11	3.37111e-09	0.727432		FALSE
cg19139664	rs7206961	RP11-101O21.1	chr17:74046106-74046108	0.426594	0.289179	0.137415	0.25	0.2857	0.0357	9.79423	1.07949e-11	3.43699e-09	0.727122	rs9893652	TRUE
cg14641625	GSA-rs4379217	STK10	chr5:172058289-172058291	0.626222	0.552198	0.0740236	0.09375	0.381	0.28725	9.7785	1.12632e-11	3.58123e-09	0.726483		FALSE
cg11585022	rs7723819	WDR36;CTC-551A13.2	chr5:111091647-111091649	0.489577	0.478472	0.0111046	0.4688	0.425	-0.0438	9.77173	1.1471e-11	3.63752e-09	0.726208	rs7723819	TRUE
cg23333490	GSA-rs6899657	HLA-DPB1	chr6:33082963-33082965	0.285752	0.393345	-0.107593	0.2656	0.5	0.2344	-9.77179	1.14693e-11	3.63752e-09	0.72621	rs3128961	TRUE
cg00366603	rs394657	NOTCH4	chr6:32218271-32218273	0.597658	0.469558	0.1281	0.5	0.3095	-0.1905	-9.76435	1.1702e-11	3.70578e-09	0.725908	rs3134797	TRUE
cg07284347	rs956377	AC034187.2;LMCD1-AS1	chr3:8579091-8579093	0.54511	0.624885	-0.0797758	0.2969	0.1429	-0.154	9.76057	1.18221e-11	3.73878e-09	0.725754		FALSE
cg16292376	rs9380174		chr6:30349741-30349743	0.64643	0.625273	0.0211569	0.2812	0.2857	0.0045	-9.75916	1.18674e-11	3.74808e-09	0.725696		FALSE
cg11616753	rs3852741	RP11-467J12.4;RP11-295M3.4	chr16:53044305-53044307	0.592937	0.556644	0.0362934	0.2656	0.4286	0.163	9.75779	1.19115e-11	3.75701e-09	0.72564		FALSE
cg15490095	rs312143	CHST11	chr12:104695907-104695909	0.045216	0.0537803	-0.00856428	0.3906	0.3095	-0.0811	9.75694	1.19388e-11	3.76058e-09	0.725605		FALSE
cg07230062	rs11777974		chr8:142111769-142111771	0.920645	0.910015	0.0106292	0.1875	0.119	-0.0685	-9.74535	1.2319e-11	3.87515e-09	0.725132		FALSE
cg08024432	rs3747636	PIK3C2B;RP11-739N20.2	chr1:204434556-204434558	0.619451	0.58116	0.0382915	0.2344	0.5238	0.2894	9.7433	1.23874e-11	3.89148e-09	0.725048		FALSE
cg03299479	GSA-rs6500596	CORO7-PAM16;CORO7	chr16:4420003-4420005	0.773155	0.78593	-0.0127752	0.3906	0.3333	-0.0573	9.73178	1.27795e-11	4.00933e-09	0.724576		FALSE
cg13992444	rs17669693	UST	chr6:149046973-149046975	0.507817	0.362411	0.145406	0.3906	0.1905	-0.2001	-9.71877	1.32377e-11	4.14757e-09	0.724042	rs1934220	TRUE
cg22535403	9:136149500-T-C	ABO	chr9:133274615-133274617	0.503202	0.44858	0.054622	0.4219	0.5476	0.1257	9.71689	1.33055e-11	4.1633e-09	0.723964		FALSE
cg10915165	rs9319905	RP11-231E4.2	chr18:74410668-74410670	0.316299	0.338226	-0.0219269	0.2969	0.4048	0.1079	-9.71519	1.33668e-11	4.17691e-09	0.723894	rs9319905	TRUE
cg16361249	rs3912448	LMCD1-AS1	chr3:7999813-7999815	0.551869	0.476135	0.0757344	0.2344	0.2381	0.0037	-9.70871	1.36034e-11	4.24523e-09	0.723628	rs3912448	TRUE
cg02016305	rs8060803		chr16:85335075-85335077	0.0917472	0.0717186	0.0200286	0.07812	0.1429	0.06478	9.70041	1.39129e-11	4.31525e-09	0.723286		FALSE
cg08567000	rs1042126	PSORS1C1;CDSN	chr6:31116329-31116331	0.817136	0.825813	-0.00867694	0.4219	0.381	-0.0409	9.69879	1.39741e-11	4.31525e-09	0.723219		FALSE
cg08567000	rs1042134	PSORS1C1;CDSN	chr6:31116329-31116331	0.817136	0.825813	-0.00867694	0.4219	0.381	-0.0409	9.69879	1.39741e-11	4.31525e-09	0.723219		FALSE
cg08567000	rs1042141	PSORS1C1;CDSN	chr6:31116329-31116331	0.817136	0.825813	-0.00867694	0.4219	0.381	-0.0409	9.69879	1.39741e-11	4.31525e-09	0.723219		FALSE
cg08567000	rs1042145	PSORS1C1;CDSN	chr6:31116329-31116331	0.817136	0.825813	-0.00867694	0.4219	0.381	-0.0409	9.69879	1.39741e-11	4.31525e-09	0.723219		FALSE
cg08567000	rs1042147	PSORS1C1;CDSN	chr6:31116329-31116331	0.817136	0.825813	-0.00867694	0.4219	0.381	-0.0409	9.69879	1.39741e-11	4.31525e-09	0.723219		FALSE
cg08567000	rs3094217	PSORS1C1;CDSN	chr6:31116329-31116331	0.817136	0.825813	-0.00867694	0.4219	0.381	-0.0409	9.69879	1.39741e-11	4.31525e-09	0.723219		FALSE
cg08567000	rs3094219	PSORS1C1;CDSN	chr6:31116329-31116331	0.817136	0.825813	-0.00867694	0.4219	0.381	-0.0409	9.69879	1.39741e-11	4.31525e-09	0.723219		FALSE
cg09084244	exm2267473	CDK2AP1	chr12:123273312-123273314	0.580599	0.307342	0.273257	0.3438	0.7143	0.3705	9.68027	1.46943e-11	4.53172e-09	0.722453	rs1109559	TRUE
cg11334097	GSA-rs17202428	BTNL2	chr6:32394629-32394631	0.823249	0.81824	0.00500943	0.0625	0.09524	0.03274	-9.67631	1.48529e-11	4.55681e-09	0.722289	rs41407045	TRUE
cg11334097	GSA-rs17208748	BTNL2	chr6:32394629-32394631	0.823249	0.81824	0.00500943	0.0625	0.09524	0.03274	-9.67631	1.48529e-11	4.55681e-09	0.722289	rs41407045	TRUE
cg11334097	GSA-rs34525489	BTNL2	chr6:32394629-32394631	0.823249	0.81824	0.00500943	0.0625	0.09524	0.03274	-9.67631	1.48529e-11	4.55681e-09	0.722289	rs41407045	TRUE
cg12384534	GSA-rs57369484		chr19:1716249-1716251	0.730985	0.665577	0.0654071	0.2656	0.2143	-0.0513	-9.67769	1.47972e-11	4.55681e-09	0.722346	rs57369484	TRUE
cg13143872	rs166849	C2orf69	chr2:199914141-199914143	0.251347	0.276639	-0.0252921	0.3594	0.3333	-0.0261	9.67551	1.4885e-11	4.56071e-09	0.722256	rs166849	TRUE
cg01927686	rs2302902	ELK3;RP11-394J1.2	chr12:96223998-96224000	0.36192	0.359201	0.00271962	0.2969	0.2619	-0.035	-9.67464	1.49203e-11	4.56562e-09	0.722219		FALSE
cg07144110	rs9909033	LASP1	chr17:38911637-38911639	0.849563	0.793642	0.0559215	0.1562	0.7143	0.5581	9.67253	1.50061e-11	4.58593e-09	0.722132		FALSE
cg05122082	GSA-rs17108372	OR11H4	chr14:20242745-20242747	0.863671	0.809042	0.0546283	0.07812	0.02381	-0.05431	-9.66042	1.55077e-11	4.73307e-09	0.721629	rs17108372	TRUE
cg25377530	GSA-rs74056403	RNA5SP41	chr1:13623277-13623279	0.797467	0.876167	-0.0787001	0	0.1667	0.1667	-9.64853	1.60167e-11	4.88212e-09	0.721134	rs16852419	TRUE
cg06016189	rs4952542		chr2:41922153-41922155	0.763917	0.768451	-0.00453334	0.3906	0.3571	-0.0335	9.64647	1.61066e-11	4.90318e-09	0.721048		FALSE
cg03847641	GSA-rs2584624	FTSJ3;PSMC5	chr17:63826413-63826415	0.0644865	0.0924279	-0.0279414	0.4688	0.1667	-0.3021	9.63723	1.65165e-11	5.01503e-09	0.720662		FALSE
cg03847641	GSA-rs2727287	FTSJ3;PSMC5	chr17:63826413-63826415	0.0644865	0.0924279	-0.0279414	0.4688	0.1667	-0.3021	9.63723	1.65165e-11	5.01503e-09	0.720662		FALSE
cg27370471	rs3784484	PCSK6	chr15:101392353-101392355	0.207879	0.259657	-0.0517779	0.3281	0.119	-0.2091	9.63196	1.6755e-11	5.0809e-09	0.720442		FALSE
cg01481978	GSA-rs35660923		chr16:85415709-85415711	0.885623	0.907451	-0.0218282	0.125	0.225	0.1	-9.62953	1.68659e-11	5.10797e-09	0.72034	rs35660923	TRUE
cg08977311	rs3853735	EGFEM1P	chr3:168591009-168591011	0.529758	0.438849	0.0909085	0.4219	0.5714	0.1495	9.62724	1.69714e-11	5.13332e-09	0.720244	rs3853735	TRUE
cg03921839	rs10797378	PRDM16	chr1:3130897-3130899	0.716827	0.831856	-0.115029	0.1406	0.3571	0.2165	-9.62659	1.70014e-11	5.13582e-09	0.720217	rs10909881	TRUE
cg24730756	rs4765822	LINC00942	chr12:1503603-1503605	0.493084	0.374564	0.118519	0.375	0.6667	0.2917	9.62342	1.71484e-11	5.1736e-09	0.720085	rs10773948	TRUE
cg17335387	rs40566	AC022431.2	chr5:56532912-56532914	0.678342	0.595969	0.0823728	0.1719	0.4286	0.2567	9.62217	1.72072e-11	5.18471e-09	0.720032		FALSE
cg16559934	GSA-rs9802770	ADAMTSL2	chr9:133544025-133544027	0.704199	0.742892	-0.0386938	0.07812	0.2619	0.18378	-9.62144	1.72412e-11	5.18833e-09	0.720001		FALSE
cg16248390	rs2700230	RP11-572M11.4	chr3:113136076-113136078	0.891123	0.894062	-0.00293918	0.3438	0.4762	0.1324	-9.61792	1.74073e-11	5.23165e-09	0.719854		FALSE
cg23826559	rs6916197		chr6:73968737-73968739	0.818023	0.838407	-0.0203839	0.09375	0.3333	0.23955	-9.61529	1.75321e-11	5.26243e-09	0.719744		FALSE
cg01966425	GSA-rs55803249	PSORS1C1	chr6:31126135-31126137	0.626874	0.577947	0.0489273	0.07812	0.02381	-0.05431	-9.61459	1.75658e-11	5.26585e-09	0.719714	rs55803249	TRUE
cg08134671	rs74254240	GNG7	chr19:2542838-2542840	0.550644	0.570582	-0.0199381	0.3594	0.4524	0.093	-9.61084	1.77457e-11	5.31304e-09	0.719557		FALSE
cg03437883	rs2955250	CSH2;GH2	chr17:63882377-63882379	0.0317153	0.0595374	-0.0278221	0.2344	0.7619	0.5275	-9.60504	1.80285e-11	5.38059e-09	0.719313		FALSE
cg03964091	GSA-rs58887993	FAM19A5	chr22:48666511-48666513	0.544655	0.564428	-0.0197739	0.4375	0.4524	0.0149	-9.60481	1.80398e-11	5.38059e-09	0.719303		FALSE
cg03964091	rs11913836	FAM19A5	chr22:48666511-48666513	0.544655	0.564428	-0.0197739	0.4375	0.4524	0.0149	-9.60481	1.80398e-11	5.38059e-09	0.719303		FALSE
cg27179571	rs75701347	KRBA1	chr7:149722730-149722732	0.701656	0.740892	-0.0392356	0.07812	0.2619	0.18378	-9.60373	1.80929e-11	5.38962e-09	0.719258		FALSE
cg04026387	rs763400	SLC25A21	chr14:36702695-36702697	0.695784	0.673821	0.0219623	0.3594	0.4286	0.0692	9.60258	1.81495e-11	5.39286e-09	0.71921		FALSE
cg18259342	rs4552182	PNKD	chr2:218320135-218320137	0.130046	0.187011	-0.0569654	0.2656	0.4048	0.1392	-9.60285	1.8136e-11	5.39286e-09	0.719221		FALSE
cg03402351	rs11866792		chr16:11665635-11665637	0.464634	0.415502	0.0491322	0.3594	0.5238	0.1644	9.59357	1.86006e-11	5.51995e-09	0.71883		FALSE
cg24984882	GSA-rs62176477	STAM2	chr2:152151509-152151511	0.864659	0.817621	0.0470379	0.09375	0	-0.09375	-9.59062	1.87505e-11	5.55746e-09	0.718706	rs62176477	TRUE
cg21160290	9:136149500-T-C	ABO	chr9:133274524-133274526	0.709908	0.644334	0.065574	0.4219	0.5476	0.1257	9.58578	1.89995e-11	5.62419e-09	0.718502		FALSE
cg18756775	rs2302902	ELK3;RP11-394J1.2	chr12:96224094-96224096	0.406402	0.39687	0.00953237	0.2969	0.2619	-0.035	-9.58369	1.91081e-11	5.64925e-09	0.718414		FALSE
cg10385290	rs3746295	SLC1A6	chr19:14973005-14973007	0.855604	0.865456	-0.00985231	0.4844	0.5238	0.0394	-9.58184	1.9205e-11	5.67079e-09	0.718335		FALSE
cg01373059	rs225204	MYO1D	chr17:32566706-32566708	0.890578	0.899488	-0.00891035	0.375	0.5476	0.1726	-9.57853	1.93786e-11	5.7149e-09	0.718196		FALSE
cg22481673	GSA-rs11587632	RD3	chr1:211494408-211494410	0.586052	0.721948	-0.135896	0.1562	0.3095	0.1533	-9.56962	1.98553e-11	5.84817e-09	0.717819	rs12733443	TRUE
cg18571497	rs2071554	XXbac-BPG246D15.9;HLA-DOB	chr6:32816898-32816900	0.661614	0.665018	-0.00340387	0.1094	0.1429	0.0335	-9.56769	1.99603e-11	5.87178e-09	0.717737	rs2071554	TRUE
cg04808078	GSA-rs16920845	GLIS3	chr9:4167044-4167046	0.870808	0.915719	-0.0449105	0.0625	0.2381	0.1756	-9.56384	2.01713e-11	5.92644e-09	0.717574	rs148705109	TRUE
cg12333628	rs2102313		chr3:71977819-71977821	0.686473	0.641877	0.044596	0.375	0.3333	-0.0417	-9.54853	2.10321e-11	6.17166e-09	0.716924		FALSE
cg06113552	rs7524477	TCEANC2	chr1:54096715-54096717	0.716831	0.803241	-0.0864103	0.03125	0.2857	0.25445	-9.54631	2.11595e-11	6.18598e-09	0.71683		FALSE
cg11969952	rs28474716	CELSR1	chr22:46477000-46477002	0.815674	0.801282	0.0143922	0.1562	0.1429	-0.0133	-9.54637	2.11565e-11	6.18598e-09	0.716832		FALSE
cg12124902	GSA-rs8013827		chr14:105503831-105503833	0.827276	0.775384	0.0518923	0.2656	0.5952	0.3296	9.54674	2.11351e-11	6.18598e-09	0.716848		FALSE
cg10807101	rs1332018	GSTM3;GSTM5;RP4-735C1.4	chr1:109739651-109739653	0.487079	0.547463	-0.0603839	0.4062	0.2143	-0.1919	9.53849	2.16165e-11	6.31174e-09	0.716497		FALSE
cg01092361	rs9471809	MRPS10	chr6:42217948-42217950	0.0593889	0.0437812	0.0156078	0.3281	0.7619	0.4338	-9.53273	2.19592e-11	6.39855e-09	0.716252		FALSE
cg02022375	GSA-rs16968913	KRTAP1-1	chr17:41041468-41041470	0.814507	0.839305	-0.024798	0.03125	0.119	0.08775	-9.53214	2.19951e-11	6.39855e-09	0.716226		FALSE
cg02022375	rs112542604	KRTAP1-1	chr17:41041468-41041470	0.814507	0.839305	-0.024798	0.03125	0.119	0.08775	-9.53214	2.19951e-11	6.39855e-09	0.716226		FALSE
cg12509268	rs1244092	NCOR2	chr12:124426897-124426899	0.957407	0.959706	-0.00229805	0.09375	0.1667	0.07295	-9.52339	2.25275e-11	6.54534e-09	0.715853		FALSE
cg17143291	GSA-rs7521268	CACNA1E	chr1:181489702-181489704	0.740045	0.728339	0.0117056	0.1406	0.1429	0.0023	-9.51118	2.32924e-11	6.75927e-09	0.715331	rs7521268	TRUE
cg10067855	rs61450886	UMAD1	chr7:7816335-7816337	0.082798	0.104187	-0.0213887	0.2188	0.1429	-0.0759	9.50499	2.36898e-11	6.86616e-09	0.715066	rs189973800	TRUE
cg15513708	rs3625	JDP2	chr14:75437939-75437941	0.607458	0.573063	0.0343947	0.5	0.3571	-0.1429	-9.50298	2.38206e-11	6.89559e-09	0.714979		FALSE
cg18715220	rs2084088		chr8:80899034-80899036	0.44923	0.41116	0.0380698	0.5	0.2143	-0.2857	-9.50162	2.39092e-11	6.91274e-09	0.714921		FALSE
cg24012708	GSA-rs61467910	HDHD3	chr9:113375847-113375849	0.599299	0.690908	-0.0916096	0.03125	0.2381	0.20685	-9.50095	2.39534e-11	6.91706e-09	0.714892		FALSE
cg18223359	rs2301823	COIL	chr17:56961162-56961164	0.029281	0.0337273	-0.00444623	0.3906	0.2143	-0.1763	9.49937	2.40574e-11	6.93859e-09	0.714824		FALSE
cg06249604	rs11753939	RNF39	chr6:30071428-30071430	0.235048	0.131643	0.103405	0.0625	0.2381	0.1756	9.49579	2.42943e-11	6.99836e-09	0.714671		FALSE
cg21464492	rs7601211	PXDN	chr2:1687289-1687291	0.840878	0.850024	-0.00914561	0.3125	0.3571	0.0446	-9.48966	2.47049e-11	7.10797e-09	0.714407	rs141199403	TRUE
cg24898815	rs1172464		chr10:96744490-96744492	0.0598419	0.127328	-0.0674862	0.4688	0.7619	0.2931	9.48312	2.51515e-11	7.22763e-09	0.714126		FALSE
cg16659583	rs10903390	LINC00200	chr10:1163514-1163516	0.869466	0.850522	0.0189435	0.375	0.381	0.006	9.47966	2.5391e-11	7.28759e-09	0.713977	rs11250301	TRUE
cg12789884	rs9869315		chr3:175836648-175836650	0.496584	0.659425	-0.162842	0.2812	0.7857	0.5045	-9.47903	2.54348e-11	7.29129e-09	0.71395		FALSE
cg22038738	rs2020919	PLAT	chr8:42207154-42207156	0.641061	0.716049	-0.0749879	0.04688	0.4286	0.38172	-9.47778	2.55222e-11	7.30746e-09	0.713896		FALSE
cg02464458	GSA-rs4490871	CTD-2281E23.2	chr8:1253185-1253187	0.596369	0.788716	-0.192347	0.03125	0.3095	0.27825	-9.46999	2.60731e-11	7.45614e-09	0.71356	rs57671390	TRUE
cg09643054	rs2072449	C3AR1	chr12:8058617-8058619	0.529051	0.488545	0.0405059	0.3281	0.5	0.1719	9.46698	2.62891e-11	7.50881e-09	0.71343		FALSE
cg08926713	GSA-rs1633076		chr6:29755629-29755631	0.855826	0.873839	-0.0180139	0.09375	0.1905	0.09675	-9.45892	2.68764e-11	7.63957e-09	0.713081		FALSE
cg08926713	GSA-rs1737081		chr6:29755629-29755631	0.855826	0.873839	-0.0180139	0.09375	0.1905	0.09675	-9.45892	2.68764e-11	7.63957e-09	0.713081		FALSE
cg08926713	GSA-rs2735050		chr6:29755629-29755631	0.855826	0.873839	-0.0180139	0.09375	0.1905	0.09675	-9.45892	2.68764e-11	7.63957e-09	0.713081		FALSE
cg08926713	rs1633070		chr6:29755629-29755631	0.855826	0.873839	-0.0180139	0.09375	0.1905	0.09675	-9.45892	2.68764e-11	7.63957e-09	0.713081		FALSE
cg12414339	rs1054190	NR1I2	chr3:119817870-119817872	0.87117	0.869195	0.0019747	0.09375	0.07143	-0.02232	-9.45804	2.69415e-11	7.64887e-09	0.713043	rs1054190	TRUE
cg09258259	rs399799	AC005264.2;GNA15	chr19:3143044-3143046	0.0939302	0.0651124	0.0288178	0.125	0.2143	0.0893	9.45361	2.72706e-11	7.73299e-09	0.712852	rs4997583	TRUE
cg06158539	rs565169	RP11-211C9.1	chr8:8780392-8780394	0.795838	0.742364	0.0534741	0.09375	0.4524	0.35865	9.44989	2.75501e-11	7.80286e-09	0.712691		FALSE
cg01140395	GSA-rs7162229	MYO5C;MIR1266	chr15:52278367-52278369	0.669949	0.769454	-0.0995056	0	0.2381	0.2381	-9.44555	2.788e-11	7.88682e-09	0.712502	rs7161988	TRUE
cg05068951	GSA-rs10149136	CLMN	chr14:95255768-95255770	0.495697	0.414097	0.0815999	0.07812	0.2381	0.15998	9.44063	2.82594e-11	7.98458e-09	0.712289		FALSE
cg08657228	GSA-rs722829	DEFB128	chr20:189999-190001	0.325047	0.333724	-0.00867625	0.4688	0.4762	0.0074	9.42343	2.96257e-11	8.36062e-09	0.711541	rs1469781	TRUE
cg05169828	rs13331995	SPIRE2	chr16:89845650-89845652	0.104994	0.0774947	0.0274996	0.3125	0.6429	0.3304	9.41461	3.03525e-11	8.5555e-09	0.711156		FALSE
cg02880629	rs1332018	GSTM3;GSTM5;RP4-735C1.4	chr1:109740652-109740654	0.0940678	0.11421	-0.0201426	0.4062	0.2143	-0.1919	9.41124	3.06346e-11	8.62471e-09	0.711009		FALSE
cg11334097	GSA-rs72847940	BTNL2	chr6:32394629-32394631	0.823249	0.81824	0.00500943	0.09375	0.09524	0.00149	-9.40515	3.11521e-11	8.75994e-09	0.710743	rs41407045	TRUE
cg01566384	rs4785312	ZNF423	chr16:49494800-49494802	0.263601	0.20092	0.0626816	0.07812	0.2857	0.20758	9.40466	3.11936e-11	8.76115e-09	0.710722		FALSE
cg09813647	GSA-rs61740658	CTD-2047H16.4;RNF213	chr17:80364092-80364094	0.702005	0.708355	-0.00634924	0.1094	0.04762	-0.06178	-9.40311	3.13272e-11	8.78823e-09	0.710654	rs36103733	TRUE
cg07357827	rs3755724	SYN2;TIMP4	chr3:12159334-12159336	0.437442	0.447933	-0.0104902	0.4531	0.3571	-0.096	9.39465	3.20647e-11	8.98444e-09	0.710283	rs139544546	TRUE
cg03651613	rs2669166	TMEM120B	chr12:121712607-121712609	0.0554315	0.0393132	0.0161182	0.3594	0.6429	0.2835	9.3904	3.24417e-11	9.06863e-09	0.710097		FALSE
cg25838818	rs2305485	SULT1C2	chr2:108288716-108288718	0.349997	0.364701	-0.0147037	0.2344	0.3571	0.1227	-9.39039	3.24421e-11	9.06863e-09	0.710097		FALSE
cg15669985	rs2245416	RP11-80K6.2	chr20:52860063-52860065	0.626572	0.557556	0.0690168	0.4688	0.5	0.0312	-9.38926	3.25433e-11	9.08617e-09	0.710047	rs2256533	TRUE
cg08055597	rs17711335	RP11-81K2.1	chr17:49440386-49440388	0.793882	0.729488	0.0643941	0.2031	0.119	-0.0841	-9.38688	3.27572e-11	9.13507e-09	0.709943	rs17711335	TRUE
cg16222062	rs4424849		chr14:105042891-105042893	0.926961	0.890278	0.0366839	0.3438	0.6667	0.3229	9.37878	3.34952e-11	9.32986e-09	0.709587		FALSE
cg09258259	rs432893	AC005264.2;GNA15	chr19:3143044-3143046	0.0939302	0.0651124	0.0288178	0.1406	0.1667	0.0261	9.37363	3.39741e-11	9.45208e-09	0.709361	rs4997583	TRUE
cg24206669	rs6953542		chr7:32379055-32379057	0.659294	0.638487	0.0208076	0.09375	0.119	0.02525	-9.36924	3.43873e-11	9.55579e-09	0.709167		FALSE
cg13968390	rs2305485	SULT1C2	chr2:108288355-108288357	0.742448	0.770453	-0.0280049	0.2344	0.3571	0.1227	-9.36483	3.48074e-11	9.66115e-09	0.708973		FALSE
cg14167033	rs11236708	SHANK2	chr11:70578453-70578455	0.755875	0.81201	-0.0561344	0.1406	0.2143	0.0737	-9.36418	3.48692e-11	9.66691e-09	0.708945	rs11236714	TRUE
cg06562718	rs73538786	ARHGEF10	chr8:1841002-1841004	0.761037	0.878501	-0.117464	0	0.1429	0.1429	-9.35432	3.583e-11	9.92164e-09	0.70851	rs73538786	TRUE
cg03661137	rs28415653		chr6:23282422-23282424	0.873721	0.806076	0.0676448	0.1406	0.04762	-0.09298	-9.35221	3.60388e-11	9.96775e-09	0.708417	rs28415653	TRUE
cg09562461	rs4432245	EIF2AK4	chr15:40032526-40032528	0.77151	0.870341	-0.0988305	0.04688	0.2381	0.19122	-9.34989	3.627e-11	1.002e-08	0.708314	rs2291622	TRUE
cg13514836	rs9387017		chr6:111623333-111623335	0.584021	0.322416	0.261605	0.3438	0.6905	0.3467	-9.3296	3.83565e-11	1.0584e-08	0.707416	rs7740180	TRUE
cg03108107	rs2267027	BCR	chr22:23306290-23306292	0.726119	0.74455	-0.0184317	0.1094	0.1429	0.0335	-9.3282	3.85054e-11	1.06126e-08	0.707354	rs2267027	TRUE
cg20871220	rs11635421	TMCO5B	chr15:33245894-33245896	0.865005	0.864512	0.000493115	0.375	0.3571	-0.0179	9.32371	3.89859e-11	1.07326e-08	0.707154	rs184607977	TRUE
cg11569329	rs17305311	RPS9	chr19:54201878-54201880	0.368096	0.289566	0.07853	0.4219	0.09524	-0.32666	-9.31929	3.94638e-11	1.08515e-08	0.706958		FALSE
cg25229172	rs10745740	CCDC38;AMDHD1	chr12:95942342-95942344	0.0459694	0.0545852	-0.00861578	0.4062	0.3095	-0.0967	9.30221	4.137e-11	1.13623e-08	0.706197		FALSE
cg23633700	rs2708861	HUS1	chr7:47977137-47977139	0.817298	0.804397	0.0129008	0.4219	0.381	-0.0409	-9.29904	4.17331e-11	1.14487e-08	0.706056	rs182642524	TRUE
cg27226927	rs6502047	DCXR;RP11-1182P23.5	chr17:82035986-82035988	0.637081	0.666544	-0.0294631	0.1875	0.5	0.3125	-9.29342	4.23867e-11	1.16145e-08	0.705805		FALSE
cg26811065	rs2071477	PSMB9	chr6:32857582-32857584	0.811155	0.854469	-0.0433132	0.375	0.5952	0.2202	-9.28745	4.30919e-11	1.17941e-08	0.705538		FALSE
cg05082466	GSA-rs2756071	SERPINB6	chr6:2952888-2952890	0.540574	0.581802	-0.0412281	0.4062	0.5	0.0938	-9.28008	4.39785e-11	1.20228e-08	0.705208		FALSE
cg15535573	GSA-rs2678332		chr8:96365081-96365083	0.0805141	0.119175	-0.0386612	0.5	0.381	-0.119	9.27819	4.42093e-11	1.20719e-08	0.705123		FALSE
cg07382347	rs2301753	RNF39	chr6:30071630-30071632	0.180339	0.0946613	0.0856778	0.07812	0.2857	0.20758	9.27225	4.49417e-11	1.21873e-08	0.704857		FALSE
cg07382347	rs9261292	RNF39	chr6:30071630-30071632	0.180339	0.0946613	0.0856778	0.07812	0.2857	0.20758	9.27225	4.49417e-11	1.21873e-08	0.704857		FALSE
cg07382347	rs9261294	RNF39	chr6:30071630-30071632	0.180339	0.0946613	0.0856778	0.07812	0.2857	0.20758	9.27225	4.49417e-11	1.21873e-08	0.704857		FALSE
cg07382347	rs9261297	RNF39	chr6:30071630-30071632	0.180339	0.0946613	0.0856778	0.07812	0.2857	0.20758	9.27225	4.49417e-11	1.21873e-08	0.704857		FALSE
cg07382347	rs9261298	RNF39	chr6:30071630-30071632	0.180339	0.0946613	0.0856778	0.07812	0.2857	0.20758	9.27225	4.49417e-11	1.21873e-08	0.704857		FALSE
cg07382347	rs9261300	RNF39	chr6:30071630-30071632	0.180339	0.0946613	0.0856778	0.07812	0.2857	0.20758	9.27225	4.49417e-11	1.21873e-08	0.704857		FALSE
cg18584561	rs1865574	MIR4429;GREB1	chr2:11541890-11541892	0.513993	0.25447	0.259523	0.2812	0.5714	0.2902	9.25374	4.73044e-11	1.28132e-08	0.704024	rs4669746	TRUE
cg00462971	rs6780283		chr3:195063675-195063677	0.521683	0.486576	0.0351071	0.2344	0.2143	-0.0201	9.25286	4.74189e-11	1.28295e-08	0.703985		FALSE
cg02448395	GSA-rs57522524	ESPNL	chr2:238129253-238129255	0.735789	0.831409	-0.0956206	0.01562	0.1667	0.15108	-9.25219	4.75069e-11	1.28386e-08	0.703955	rs57522524	TRUE
cg06476699	rs6504218	PECAM1	chr17:64331016-64331018	0.786471	0.748314	0.0381576	0.4375	0.4524	0.0149	9.25035	4.77498e-11	1.28895e-08	0.703872		FALSE
cg08133631	rs12145714	CATSPER4	chr1:26201417-26201419	0.471039	0.476339	-0.00530038	0.2031	0.2857	0.0826	-9.24867	4.79723e-11	1.29348e-08	0.703796		FALSE
cg11459279	rs17794251		chr14:23124232-23124234	0.536167	0.511481	0.0246867	0.2031	0.1429	-0.0602	-9.24069	4.90454e-11	1.32077e-08	0.703436	rs17794251	TRUE
cg26441486	GSA-rs11912619	CRELD2	chr22:49923651-49923653	0.376347	0.387506	-0.011159	0.2812	0.4048	0.1236	9.24031	4.90967e-11	1.32077e-08	0.703419		FALSE
cg01835922	rs7115487		chr11:121756221-121756223	0.376733	0.209531	0.167202	0.2188	0.3333	0.1145	9.236	4.96862e-11	1.33511e-08	0.703224	rs1944694	TRUE
cg01097406	GSA-rs8059821		chr16:89608718-89608720	0.295047	0.402469	-0.107422	0.4375	0.2619	-0.1756	9.22611	5.10675e-11	1.37067e-08	0.702777		FALSE
cg07341534	rs3828214	HDAC4	chr2:239149536-239149538	0.88961	0.89178	-0.00216979	0.2031	0.2619	0.0588	-9.22159	5.17107e-11	1.38635e-08	0.702572		FALSE
cg15618908	rs10076268	LINC01484	chr5:173714757-173714759	0.551671	0.633075	-0.0814044	0.3438	0.1429	-0.2009	9.21786	5.22482e-11	1.39917e-08	0.702403		FALSE
cg04504576	GSA-rs3820252	AJAP1	chr1:4724789-4724791	0.225854	0.25842	-0.0325657	0.04688	0.2381	0.19122	-9.21606	5.25107e-11	1.40461e-08	0.702321	rs4554693	TRUE
cg08060195	rs2517653	TRIM10	chr6:30153137-30153139	0.379008	0.460451	-0.081443	0.2188	0.1429	-0.0759	9.21437	5.27571e-11	1.4096e-08	0.702244	rs532549003	TRUE
cg13561028	rs3095152	SFTA2	chr6:30931871-30931873	0.498703	0.483863	0.0148395	0.1406	0.09524	-0.04536	-9.20819	5.36684e-11	1.43233e-08	0.701964	rs3095152	TRUE
cg04280559	rs16885535		chr6:74750036-74750038	0.783597	0.800946	-0.0173491	0.1094	0.1429	0.0335	-9.20714	5.3826e-11	1.43491e-08	0.701916	rs16885535	TRUE
cg03551406	GSA-rs1599933	MT1X;MT1A;RP11-343H19.2	chr16:56681843-56681845	0.559994	0.540531	0.0194629	0.5	0.4762	-0.0238	-9.20382	5.4324e-11	1.44492e-08	0.701765		FALSE
cg24249248	rs6965571	GIMAP1-GIMAP5;GIMAP5	chr7:150737452-150737454	0.106765	0.0870046	0.0197599	0.125	0.1667	0.0417	9.20411	5.42798e-11	1.44492e-08	0.701779		FALSE
cg06918623	rs61622684	PRKAG2	chr7:151767761-151767763	0.857223	0.84616	0.0110636	0.2344	0.2619	0.0275	-9.19852	5.5128e-11	1.46465e-08	0.701524	rs77971623	TRUE
cg03303895	rs4657692	RCSD1	chr1:167642497-167642499	0.648586	0.595433	0.0531528	0.4062	0.4524	0.0462	9.19795	5.52157e-11	1.46533e-08	0.701498		FALSE
cg23698271	rs11199028	TIAL1	chr10:119587249-119587251	0.689984	0.697602	-0.00761867	0.1875	0.09524	-0.09226	-9.18861	5.66671e-11	1.50216e-08	0.701072	rs11199030	TRUE
cg17176761	rs936236		chr4:25968702-25968704	0.0644476	0.0813705	-0.016923	0.4688	0.5476	0.0788	-9.18719	5.68909e-11	1.5064e-08	0.701008	rs936236	TRUE
cg06918239	rs2844663	XXbac-BPG27H4.8	chr6:30848207-30848209	0.897336	0.853107	0.0442291	0.3906	0.1905	-0.2001	-9.1859	5.70948e-11	1.51011e-08	0.700949		FALSE
cg25494796	rs4590306	MAN1A1	chr6:119196091-119196093	0.860228	0.84	0.0202279	0.3438	0.1429	-0.2009	-9.1816	5.77803e-11	1.52653e-08	0.700753		FALSE
cg06334689	rs12921753	DOC2A	chr16:30007398-30007400	0.624511	0.425829	0.198683	0.4531	0.119	-0.3341	-9.17132	5.94539e-11	1.56898e-08	0.700283	rs12921753	TRUE
cg02363750	GSA-rs11878345		chr19:35377889-35377891	0.446547	0.433414	0.0131331	0.4062	0.4524	0.0462	9.15107	6.28989e-11	1.65804e-08	0.699354		FALSE
cg27506609	GSA-rs3754076	TEKT2;RP4-665N4.4	chr1:36083595-36083597	0.785864	0.740304	0.0455609	0.1719	0.4048	0.2329	9.15033	6.30278e-11	1.65959e-08	0.69932		FALSE
cg16663424	rs7524477	TCEANC2	chr1:54096722-54096724	0.380619	0.435107	-0.0544878	0.03125	0.2857	0.25445	-9.14916	6.32332e-11	1.66314e-08	0.699266		FALSE
cg00935108	GSA-rs710079	MPG	chr16:79562-79564	0.476821	0.625963	-0.149141	0.03125	0.619	0.58775	-9.14682	6.36472e-11	1.67216e-08	0.699158		FALSE
cg00588198	chr6:29648506	ZFP57	chr6:29680674-29680676	0.666443	0.574308	0.0921353	0.4219	0.1905	-0.2314	-9.14242	6.44308e-11	1.69087e-08	0.698956		FALSE
cg09556476	rs11146471		chr10:131993112-131993114	0.380973	0.39797	-0.0169971	0.1562	0.1667	0.0105	-9.14062	6.47544e-11	1.69747e-08	0.698873	rs11146471	TRUE
cg05638563	rs12798029	HBE1;AC104389.28;HBG2;OR51J1	chr11:5402069-5402071	0.912261	0.890333	0.0219271	0.1719	0.5714	0.3995	9.13355	6.604e-11	1.72925e-08	0.698548		FALSE
cg16958594	rs1264300	VARS2	chr6:30914930-30914932	0.438142	0.384853	0.053289	0.3594	0.1429	-0.2165	-9.1284	6.69951e-11	1.74651e-08	0.69831		FALSE
cg16958594	rs1264301	VARS2	chr6:30914930-30914932	0.438142	0.384853	0.053289	0.3594	0.1429	-0.2165	-9.1284	6.69951e-11	1.74651e-08	0.69831		FALSE
cg16958594	rs1264303	VARS2	chr6:30914930-30914932	0.438142	0.384853	0.053289	0.3594	0.1429	-0.2165	-9.1284	6.69951e-11	1.74651e-08	0.69831		FALSE
cg16958594	rs1264305	VARS2	chr6:30914930-30914932	0.438142	0.384853	0.053289	0.3594	0.1429	-0.2165	-9.1284	6.69951e-11	1.74651e-08	0.69831		FALSE
cg15999636	rs4371022	RNF6	chr13:26188922-26188924	0.914776	0.902058	0.0127182	0.4062	0.8571	0.4509	-9.12731	6.71989e-11	1.74989e-08	0.698259		FALSE
cg03036047	GSA-rs34525489	BTNL2	chr6:32394966-32394968	0.886529	0.891673	-0.00514326	0.0625	0.09524	0.03274	-9.1228	6.80469e-11	1.77001e-08	0.698051	rs28362678	TRUE
cg18106582	GSA-rs2548612	SNX18	chr5:54520192-54520194	0.364168	0.348296	0.0158714	0.4219	0.4286	0.0067	9.11407	6.97238e-11	1.81164e-08	0.697647		FALSE
cg23285209	rs3806599	PPP1R7;PASK	chr2:241149471-241149473	0.0633486	0.0617037	0.00164495	0.2344	0.2143	-0.0201	-9.11202	7.0122e-11	1.81998e-08	0.697553		FALSE
cg18828306	rs878546	USH1C	chr11:17534316-17534318	0.467214	0.437012	0.0302019	0.4844	0.525	0.0406	-9.11159	7.02061e-11	1.82016e-08	0.697533	rs10766409	TRUE
cg00094177	rs2834719	RUNX1	chr21:34990317-34990319	0.512262	0.586899	-0.0746366	0.1406	0.5	0.3594	-9.10819	7.08754e-11	1.83348e-08	0.697375		FALSE
cg05377703	rs3789379	ABCA4	chr1:94007256-94007258	0.600392	0.625229	-0.0248371	0.1562	0.2143	0.0581	-9.1083	7.08527e-11	1.83348e-08	0.69738	rs3789382	TRUE
cg03139414	rs17650082	CTD-2184D3.5	chr15:52100651-52100653	0.687687	0.794971	-0.107285	0.2656	0.3571	0.0915	-9.10585	7.13388e-11	1.84345e-08	0.697267		FALSE
cg03905442	GSA-rs9461541	MOG	chr6:29657448-29657450	0.791074	0.815106	-0.0240327	0.04688	0.119	0.07212	-9.10476	7.15558e-11	1.84501e-08	0.697216	rs77683053	TRUE
cg03905442	GSA-rs9468571	MOG	chr6:29657448-29657450	0.791074	0.815106	-0.0240327	0.04688	0.119	0.07212	-9.10476	7.15558e-11	1.84501e-08	0.697216	rs77683053	TRUE
cg26561844	rs73164912	EP400	chr12:132077555-132077557	0.896768	0.894244	0.00252373	0.09375	0.119	0.02525	-9.10148	7.22125e-11	1.85991e-08	0.697064		FALSE
cg00773700	GSA-rs12547588	ZC3H3	chr8:143474864-143474866	0.822448	0.906387	-0.0839381	0.2344	0.3095	0.0751	-9.09755	7.30082e-11	1.87836e-08	0.696882	rs11136297	TRUE
cg09721595	GSA-rs2282639	KCTD14;NDUFC2-KCTD14;THRSP	chr11:78062877-78062879	0.784726	0.756556	0.0281703	0.5	0.3571	-0.1429	-9.09417	7.3701e-11	1.89205e-08	0.696724		FALSE
cg16646600	rs7524477	TCEANC2	chr1:54096869-54096871	0.73531	0.805872	-0.0705611	0.03125	0.2857	0.25445	-9.09435	7.3663e-11	1.89205e-08	0.696733		FALSE
cg09956618	GSA-rs6476410		chr9:33434214-33434216	0.733256	0.700304	0.0329521	0.2812	0.4286	0.1474	9.08703	7.51825e-11	1.92799e-08	0.696392		FALSE
cg13136648	rs62294540	TMEM156	chr4:38988658-38988660	0.790207	0.690035	0.100172	0.3438	0.7381	0.3943	9.08445	7.57258e-11	1.93981e-08	0.696272		FALSE
cg15710545	rs9271192		chr6:32610336-32610338	0.171673	0.19032	-0.0186473	0.3438	0.3095	-0.0343	9.0789	7.69085e-11	1.96584e-08	0.696014		FALSE
cg15710545	rs9271209		chr6:32610336-32610338	0.171673	0.19032	-0.0186473	0.3438	0.3095	-0.0343	9.0789	7.69085e-11	1.96584e-08	0.696014		FALSE
cg17779733	rs940114		chr22:49193315-49193317	0.64448	0.44601	0.19847	0.4844	0.7857	0.3013	-9.07721	7.72712e-11	1.97297e-08	0.695935	rs940114	TRUE
cg15475255	rs6550857	THRB	chr3:24317405-24317407	0.879429	0.893992	-0.0145624	0.01562	0.3571	0.34148	-9.07328	7.81245e-11	1.99261e-08	0.695752	rs189218106	TRUE
cg04360646	rs1629140	EGLN3	chr14:33944795-33944797	0.25809	0.337919	-0.0798295	0.3438	0.5	0.1562	-9.06655	7.96057e-11	2.02819e-08	0.695437	rs144195950	TRUE
cg19522960	rs988958		chr2:42060236-42060238	0.211249	0.238425	-0.0271758	0.2031	0.1667	-0.0364	9.06486	7.99822e-11	2.03558e-08	0.695359		FALSE
cg16827215	rs12282401	GALNT18	chr11:11271087-11271089	0.636127	0.586829	0.0492987	0.1562	0.09524	-0.06096	-9.05976	8.11288e-11	2.06254e-08	0.69512	rs12282251	TRUE
cg20647799	rs868559		chr2:465171-465173	0.767588	0.716719	0.0508691	0.1719	0.4524	0.2805	9.05852	8.14116e-11	2.0675e-08	0.695062		FALSE
cg24119722	rs5996094	LINC00634	chr22:41951267-41951269	0.46976	0.411524	0.058236	0.4219	0.881	0.4591	-9.05595	8.19979e-11	2.08016e-08	0.694942		FALSE
cg05701418	rs17188113	TRIM15	chr6:30163583-30163585	0.505813	0.503239	0.00257381	0.2031	0.04762	-0.15548	-9.05478	8.22655e-11	2.08246e-08	0.694887		FALSE
cg05701418	rs2074477	TRIM15	chr6:30163583-30163585	0.505813	0.503239	0.00257381	0.2031	0.04762	-0.15548	-9.05478	8.22655e-11	2.08246e-08	0.694887		FALSE
cg27001894	rs557264	CCDC3	chr10:12980623-12980625	0.446574	0.412454	0.0341197	0.4844	0.3333	-0.1511	-9.0543	8.23759e-11	2.08302e-08	0.694865		FALSE
cg10876145	rs3129052		chr6:29702859-29702861	0.179627	0.246461	-0.0668345	0.25	0.4286	0.1786	-9.05087	8.31712e-11	2.10088e-08	0.694704		FALSE
cg10167687	GSA-rs11220720	RP11-168K9.1	chr11:127020511-127020513	0.710652	0.738177	-0.0275248	0.2188	0.4286	0.2098	-9.03033	8.8086e-11	2.22265e-08	0.693739		FALSE
cg21247263	rs186260	MIR522;RNU6-751P	chr19:53749931-53749933	0.752839	0.780704	-0.0278652	0.2969	0.1905	-0.1064	9.02449	8.95358e-11	2.25682e-08	0.693464		FALSE
cg02016407	rs2393042	RP11-148B3.2	chr12:116368618-116368620	0.628675	0.590195	0.0384805	0.3281	0.5952	0.2671	9.00186	9.53938e-11	2.40191e-08	0.692395		FALSE
cg12957945	rs1529102		chr2:64268491-64268493	0.271229	0.343443	-0.0722142	0.3438	0.2857	-0.0581	9.00131	9.55396e-11	2.40301e-08	0.69237	rs1529102	TRUE
cg15411594	rs8007059		chr14:96127166-96127168	0.236277	0.264274	-0.0279965	0.2344	0.2381	0.0037	8.99882	9.62088e-11	2.41727e-08	0.692252	rs531479114	TRUE
cg12044337	rs1265093	PSORS1C1;PSORS1C2;POLR2LP	chr6:31139417-31139419	0.963029	0.959387	0.00364207	0.2344	0.1429	-0.0915	-8.98647	9.95946e-11	2.49968e-08	0.691667		FALSE
cg02848996	rs10903390	LINC00200	chr10:1163522-1163524	0.838173	0.82612	0.0120529	0.375	0.381	0.006	8.98599	9.97297e-11	2.50041e-08	0.691644		FALSE
cg19319725	GSA-rs7196050	RP11-510J16.5	chr16:82112230-82112232	0.78471	0.825242	-0.0405321	0	0.1429	0.1429	-8.96013	1.0723e-10	2.6856e-08	0.690413		FALSE
cg02646235	rs2179367		chr6:149441380-149441382	0.872166	0.851934	0.0202317	0.4219	0.6667	0.2448	-8.95886	1.07613e-10	2.69234e-08	0.690352		FALSE
cg20399769	GSA-rs5021448	HLA-DQA2	chr6:32740765-32740767	0.805241	0.865863	-0.0606215	0.1406	0.5	0.3594	-8.93789	1.14139e-10	2.85257e-08	0.68935		FALSE
cg08005189	rs219699	CYYR1-AS1;AP001596.6	chr21:26406089-26406091	0.701317	0.684635	0.0166822	0.1562	0.2857	0.1295	-8.9356	1.14877e-10	2.86799e-08	0.68924		FALSE
cg05526731	rs35386092	RPH3AL	chr17:335471-335473	0.951037	0.929911	0.0211258	0.4688	0.3333	-0.1355	-8.93309	1.15689e-10	2.87608e-08	0.689119		FALSE
cg23878451	GSA-rs10513429	RP11-788A4.1	chr3:152650392-152650394	0.777011	0.825364	-0.0483531	0.07812	0.2857	0.20758	-8.93334	1.15608e-10	2.87608e-08	0.689131		FALSE
cg23878451	rs1540776	RP11-788A4.1	chr3:152650392-152650394	0.777011	0.825364	-0.0483531	0.07812	0.2857	0.20758	-8.93334	1.15608e-10	2.87608e-08	0.689131		FALSE
cg25744682	rs241439	XXbac-BPG246D15.9;TAP2	chr6:32829800-32829802	0.768983	0.798371	-0.029388	0.3438	0.381	0.0372	-8.93345	1.15571e-10	2.87608e-08	0.689137		FALSE
cg18595228	rs3852629		chr15:66900922-66900924	0.869359	0.800062	0.0692966	0.2656	0.5952	0.3296	8.92899	1.1703e-10	2.90635e-08	0.688923		FALSE
cg03857101	GSA-rs7865457	RP11-399H11.3	chr9:135235935-135235937	0.630093	0.617688	0.0124051	0.2969	0.3571	0.0602	-8.92507	1.18326e-10	2.93545e-08	0.688734		FALSE
cg22338715	rs948854	GAL	chr11:68682798-68682800	0.510526	0.505719	0.00480718	0.3906	0.5476	0.157	8.91123	1.2302e-10	3.0487e-08	0.688069		FALSE
cg14007688	GSA-rs1611131	DBH-AS1;DBH	chr9:133657804-133657806	0.619092	0.671637	-0.0525453	0.2344	0.1667	-0.0677	-8.90048	1.26797e-10	3.13655e-08	0.68755	rs2073837	TRUE
cg18728950	rs17650082	CTD-2184D3.5	chr15:52100620-52100622	0.818272	0.853457	-0.0351844	0.2656	0.3571	0.0915	-8.90038	1.26831e-10	3.13655e-08	0.687546		FALSE
cg04193602	GSA-rs11891985	ARHGAP25	chr2:68807896-68807898	0.245516	0.277859	-0.0323427	0.09375	0.2143	0.12055	-8.89772	1.27785e-10	3.15683e-08	0.687417	rs17035964	TRUE
cg18458904	rs7160073	CHURC1-FNTB	chr14:64983882-64983884	0.0734351	0.0835462	-0.0101111	0.4688	0.381	-0.0878	8.89055	1.30392e-10	3.21786e-08	0.68707		FALSE
cg11124135	rs16887244	LSM1	chr8:38174638-38174640	0.712753	0.738664	-0.0259109	0.2188	0.1667	-0.0521	-8.89009	1.30559e-10	3.21864e-08	0.687048	rs59911155	TRUE
cg12457901	rs1264300	VARS2	chr6:30914893-30914895	0.206135	0.159696	0.0464394	0.3594	0.1429	-0.2165	-8.88407	1.32789e-10	3.25997e-08	0.686757		FALSE
cg12457901	rs1264301	VARS2	chr6:30914893-30914895	0.206135	0.159696	0.0464394	0.3594	0.1429	-0.2165	-8.88407	1.32789e-10	3.25997e-08	0.686757		FALSE
cg12457901	rs1264303	VARS2	chr6:30914893-30914895	0.206135	0.159696	0.0464394	0.3594	0.1429	-0.2165	-8.88407	1.32789e-10	3.25997e-08	0.686757		FALSE
cg12457901	rs1264305	VARS2	chr6:30914893-30914895	0.206135	0.159696	0.0464394	0.3594	0.1429	-0.2165	-8.88407	1.32789e-10	3.25997e-08	0.686757		FALSE
cg18602667	rs7171392	FMN1	chr15:33195356-33195358	0.326859	0.264416	0.0624428	0.3438	0.7143	0.3705	8.88196	1.3358e-10	3.276e-08	0.686655		FALSE
cg26626342	rs12146165	COL13A1	chr10:69869553-69869555	0.425882	0.391083	0.0347984	0.2969	0.1667	-0.1302	-8.88082	1.34012e-10	3.28316e-08	0.686599	rs115156558	TRUE
cg10523679	GSA-rs1251079	RP4-682C21.5;ACADM	chr1:75724084-75724086	0.179825	0.24965	-0.0698251	0.4688	0.2857	-0.1831	8.87615	1.35786e-10	3.32318e-08	0.686373		FALSE
cg02940070	rs5759052	PACSIN2	chr22:42947601-42947603	0.836932	0.631849	0.205083	0.3281	0.1429	-0.1852	-8.87565	1.35976e-10	3.32438e-08	0.686349	rs5759053	TRUE
cg00383244	rs2955621	RP11-676J12.7;NXN	chr17:909493-909495	0.292445	0.329058	-0.0366132	0.2188	0.1905	-0.0283	8.87513	1.36174e-10	3.32578e-08	0.686324		FALSE
cg17763566	rs2395349	HLA-DPB2	chr6:33115679-33115681	0.855488	0.629476	0.226012	0.2969	0.02381	-0.27309	-8.87243	1.37216e-10	3.33741e-08	0.686192	rs9277641	TRUE
cg17763566	rs9277642	HLA-DPB2	chr6:33115679-33115681	0.855488	0.629476	0.226012	0.2969	0.02381	-0.27309	-8.87243	1.37216e-10	3.33741e-08	0.686192	rs9277641	TRUE
cg17763566	rs9277643	HLA-DPB2	chr6:33115679-33115681	0.855488	0.629476	0.226012	0.2969	0.02381	-0.27309	-8.87243	1.37216e-10	3.33741e-08	0.686192	rs9277641	TRUE
cg17763566	rs9277657	HLA-DPB2	chr6:33115679-33115681	0.855488	0.629476	0.226012	0.2969	0.02381	-0.27309	-8.87243	1.37216e-10	3.33741e-08	0.686192	rs9277641	TRUE
cg04875706	rs12438736		chr15:96768697-96768699	0.480795	0.525534	-0.0447383	0.4375	0.5	0.0625	-8.87037	1.38012e-10	3.35332e-08	0.686093	rs12438736	TRUE
cg01811337	rs7015740	MTSS1	chr8:124620872-124620874	0.863438	0.887774	-0.024336	0.3281	0.7619	0.4338	8.86043	1.41933e-10	3.44178e-08	0.68561		FALSE
cg27384355	rs9811920	CMSS1	chr3:100125508-100125510	0.835265	0.790996	0.0442683	0.3281	0.5952	0.2671	8.8604	1.41945e-10	3.44178e-08	0.685608		FALSE
cg04276755	rs9870697		chr3:72455564-72455566	0.221811	0.277962	-0.0561517	0.3125	0.5	0.1875	-8.8576	1.43073e-10	3.46202e-08	0.685471		FALSE
cg17307150	rs77914729		chr5:126003570-126003572	0.824159	0.838463	-0.0143039	0.0625	0.09524	0.03274	-8.85762	1.43065e-10	3.46202e-08	0.685472	rs77914729	TRUE
cg14048834	rs3786567	RPL13A;CTD-3148I10.15	chr19:49487543-49487545	0.030317	0.0402878	-0.0099708	0.1094	0.4524	0.343	-8.85122	1.45668e-10	3.52121e-08	0.685161		FALSE
cg07846061	rs72792727	MLKL	chr16:74698535-74698537	0.580524	0.50418	0.0763443	0.1719	0.119	-0.0529	-8.84784	1.47065e-10	3.5477e-08	0.684996		FALSE
cg08690001	rs77846450		chr1:29719314-29719316	0.10425	0.0753381	0.0289117	0.04688	0.119	0.07212	8.84803	1.46985e-10	3.5477e-08	0.685005		FALSE
cg18908811	GSA-rs6000189	APOL4	chr22:36204723-36204725	0.537074	0.564064	-0.0269891	0.2188	0.4048	0.186	-8.84738	1.47253e-10	3.5486e-08	0.684974		FALSE
cg11362049	rs12272946	NTM	chr11:132101461-132101463	0.820284	0.795636	0.0246484	0.3125	0.2143	-0.0982	-8.84655	1.47599e-10	3.55332e-08	0.684933		FALSE
cg05606455	exm2266518	AC004692.4;HECW1	chr7:43249157-43249159	0.889368	0.924346	-0.0349779	0.1406	0.5714	0.4308	-8.84377	1.48761e-10	3.57763e-08	0.684797		FALSE
cg15243603	GSA-rs10993333		chr9:89964702-89964704	0.321668	0.331018	-0.00935044	0.2969	0.2619	-0.035	8.84076	1.50028e-10	3.60442e-08	0.684651		FALSE
cg23970458	rs10918904	RP5-968D22.3	chr1:168483957-168483959	0.526524	0.553998	-0.0274743	0.2031	0.09524	-0.10786	8.83761	1.51368e-10	3.63292e-08	0.684497		FALSE
cg01919567	rs6431176		chr2:126775546-126775548	0.53967	0.553814	-0.0141446	0.4375	0.3095	-0.128	8.8362	1.51972e-10	3.64372e-08	0.684428		FALSE
cg22055451	JHU_2.127447762	GYPC	chr2:126689307-126689309	0.736925	0.802032	-0.0651076	0.4839	0.2619	-0.222	8.83581	1.52139e-10	3.64401e-08	0.684409		FALSE
cg17803876	rs8035858	RP11-386M24.9	chr15:92614958-92614960	0.551767	0.587303	-0.0355353	0.3438	0.5952	0.2514	-8.8344	1.52746e-10	3.65484e-08	0.68434	rs191457925	TRUE
cg08506585	GSA-rs7317044		chr13:76717875-76717877	0.874194	0.859757	0.0144368	0.2812	0.2857	0.0045	-8.83024	1.5455e-10	3.69426e-08	0.684136	rs528817459	TRUE
cg16619994	rs11852815	USP3-AS1	chr15:63595787-63595789	0.585652	0.595115	-0.00946272	0.2344	0.1429	-0.0915	8.82097	1.58646e-10	3.78833e-08	0.683682		FALSE
cg14750269	rs12978825	PNMAL1	chr19:46471922-46471924	0.198884	0.212759	-0.0138751	0.1875	0.4762	0.2887	-8.8123	1.62578e-10	3.8783e-08	0.683257		FALSE
cg01317862	rs673452	MYO1D	chr17:32562750-32562752	0.811428	0.832565	-0.0211372	0.4844	0.1667	-0.3177	8.8112	1.63084e-10	3.88644e-08	0.683203		FALSE
cg00467151	rs12601068	RPH3AL	chr17:289253-289255	0.75188	0.786423	-0.034543	0.04688	0.1667	0.11982	-8.807	1.65031e-10	3.92462e-08	0.682996	rs12601068	TRUE
cg04219001	GSA-rs1136719	FLOT1	chr6:30728225-30728227	0.402805	0.426702	-0.023897	0.04688	0.1429	0.09602	-8.80632	1.65352e-10	3.92462e-08	0.682962	rs41270529	TRUE
cg04219001	GSA-rs41270529	FLOT1	chr6:30728225-30728227	0.402805	0.426702	-0.023897	0.04688	0.1429	0.09602	-8.80632	1.65352e-10	3.92462e-08	0.682962	rs41270529	TRUE
cg11831646	GSA-rs73472870		chr15:96992246-96992248	0.559704	0.636189	-0.0764857	0.04688	0.2143	0.16742	-8.80678	1.65135e-10	3.92462e-08	0.682985	rs73472870	TRUE
cg24372256	GSA-rs35171037	UMODL1-AS1;UMODL1	chr21:42108757-42108759	0.667315	0.675666	-0.00835112	0.2344	0.3095	0.0751	-8.802	1.67382e-10	3.96882e-08	0.68275		FALSE
cg04987438	rs57136832		chr20:43751694-43751696	0.311208	0.252077	0.0591309	0.125	0.4048	0.2798	8.79902	1.68796e-10	3.99833e-08	0.682603		FALSE
cg03449857	chr6:29648506	ZFP57	chr6:29680845-29680847	0.754293	0.634462	0.119831	0.4219	0.1905	-0.2314	-8.79246	1.71956e-10	4.06911e-08	0.68228		FALSE
cg13674437	rs1278329	ADAM12	chr10:126134548-126134550	0.561623	0.4678	0.0938235	0.4062	0.6429	0.2367	8.79122	1.72558e-10	4.07926e-08	0.682219		FALSE
cg00745823	GSA-rs6735947		chr2:173612527-173612529	0.816478	0.787571	0.0289067	0.1562	0.4524	0.2962	8.79054	1.72892e-10	4.08306e-08	0.682185		FALSE
cg05006449	rs1657535	OSCAR	chr19:54097007-54097009	0.153403	0.154954	-0.00155086	0.07812	0.09524	0.01712	8.78943	1.73432e-10	4.09171e-08	0.682131		FALSE
cg01418527	rs56206206	FSCN1	chr7:5591557-5591559	0.660815	0.714831	-0.054016	0.375	0.2381	-0.1369	8.7877	1.74286e-10	4.10774e-08	0.682045		FALSE
cg08849813	rs2299633	SERGEF	chr11:17803550-17803552	0.764022	0.765916	-0.00189337	0.2344	0.2857	0.0513	-8.78711	1.74576e-10	4.11047e-08	0.682016	rs2299633	TRUE
cg11794735	rs11867532	RPH3AL	chr17:296612-296614	0.961334	0.962244	-0.000910073	0.2188	0.2619	0.0431	-8.77743	1.79424e-10	4.22041e-08	0.681538		FALSE
cg03220455	rs3809700	ST6GALNAC2	chr17:76586901-76586903	0.41902	0.377102	0.0419171	0.3438	0.525	0.1812	8.77537	1.80472e-10	4.24084e-08	0.681436		FALSE
cg20937230	rs6107866		chr20:745323-745325	0.726024	0.690654	0.0353701	0.3594	0.5238	0.1644	8.76976	1.8336e-10	4.30441e-08	0.681158		FALSE
cg16387151	rs8060803		chr16:85335535-85335537	0.165773	0.144259	0.0215144	0.07812	0.1429	0.06478	8.76668	1.84963e-10	4.33773e-08	0.681006		FALSE
cg08600378	GSA-rs3897926	URAD	chr13:27988762-27988764	0.414778	0.392813	0.0219648	0.3438	0.1905	-0.1533	-8.75914	1.88952e-10	4.42687e-08	0.680632	rs3897927	TRUE
cg02639931	rs7254913	LLNLR-307A6.1;NDUFS7	chr19:1387894-1387896	0.687474	0.659809	0.0276647	0.2656	0.381	0.1154	8.75485	1.91265e-10	4.47662e-08	0.680419		FALSE
cg23868571	rs5006724	RNU6-283P	chr6:31369484-31369486	0.791117	0.780966	0.0101514	0.4219	0.4524	0.0305	8.74358	1.97469e-10	4.61725e-08	0.679858		FALSE
cg09812070	rs13151759	GABRB1;GABRA4	chr4:46993671-46993673	0.0645959	0.0644918	0.000104133	0.4531	0.4524	-0.0007	8.74035	1.99283e-10	4.65506e-08	0.679697		FALSE
cg12865025	GSA-rs9296073	HLA-DPA1;HLA-DPB1	chr6:33074773-33074775	0.678416	0.681976	-0.00356062	0.1094	0.119	0.0096	-8.73902	2.00034e-10	4.66335e-08	0.679631	rs9296073	TRUE
cg12865025	rs9380340	HLA-DPA1;HLA-DPB1	chr6:33074773-33074775	0.678416	0.681976	-0.00356062	0.1094	0.119	0.0096	-8.73902	2.00034e-10	4.66335e-08	0.679631	rs9296073	TRUE
cg06501991	rs6565531	BAIAP2	chr17:81049400-81049402	0.41355	0.373796	0.0397536	0.4531	0.4524	-0.0007	-8.73409	2.02849e-10	4.72432e-08	0.679385		FALSE
cg11526630	GSA-rs6963791	RADIL	chr7:4805935-4805937	0.694435	0.591946	0.102489	0.2344	0.619	0.3846	8.7321	2.03997e-10	4.74637e-08	0.679286		FALSE
cg01934258	rs4723529		chr7:36507035-36507037	0.81533	0.828595	-0.0132652	0.3906	0.3333	-0.0573	8.72445	2.08466e-10	4.83605e-08	0.678904		FALSE
cg01934258	rs7777593		chr7:36507035-36507037	0.81533	0.828595	-0.0132652	0.3906	0.3333	-0.0573	8.72445	2.08466e-10	4.83605e-08	0.678904		FALSE
cg18635064	rs1143623	IL1B	chr2:112838238-112838240	0.909728	0.896526	0.0132019	0.2812	0.1905	-0.0907	-8.72507	2.08102e-10	4.83605e-08	0.678935		FALSE
cg02810829	rs35130261	IL16	chr15:81167931-81167933	0.348261	0.574987	-0.226726	0.04688	0.381	0.33412	-8.71958	2.11365e-10	4.89367e-08	0.678661		FALSE
cg07382347	rs11753939	RNF39	chr6:30071630-30071632	0.180339	0.0946613	0.0856778	0.0625	0.2381	0.1756	8.7196	2.11354e-10	4.89367e-08	0.678662		FALSE
cg03666871	rs13335229	DYNC1LI2;RP11-61A14.4	chr16:66753009-66753011	0.822644	0.900415	-0.0777715	0.0625	0.5476	0.4851	-8.71498	2.14145e-10	4.95318e-08	0.67843		FALSE
cg12863028	rs1472862	HSPD1P6	chr3:36784512-36784514	0.868163	0.840966	0.0271975	0.3125	0.1429	-0.1696	-8.71408	2.14693e-10	4.96098e-08	0.678385		FALSE
cg26470338	rs163124	ARSB	chr5:78987190-78987192	0.820453	0.828093	-0.00764015	0.2969	0.4048	0.1079	-8.70681	2.19167e-10	5.0594e-08	0.678021		FALSE
cg13561028	rs3095151	SFTA2	chr6:30931871-30931873	0.498703	0.483863	0.0148395	0.1562	0.2381	0.0819	-8.70299	2.21556e-10	5.10956e-08	0.677829	rs3095152	TRUE
cg01043153	rs299993		chr16:86718494-86718496	0.313502	0.258029	0.0554724	0.3906	0.2381	-0.1525	-8.69825	2.24555e-10	5.17366e-08	0.677591		FALSE
cg02947450	rs12258145		chr10:22477931-22477933	0.708088	0.824785	-0.116697	0.07812	0.6429	0.56478	-8.69702	2.25342e-10	5.18675e-08	0.677529		FALSE
cg16896921	GSA-rs472817	N4BP2L1	chr13:32409105-32409107	0.775793	0.791177	-0.015384	0.4531	0.5952	0.1421	-8.68914	2.30436e-10	5.29882e-08	0.677134		FALSE
cg23835783	rs2722280	SFRP4	chr7:37952076-37952078	0.593197	0.572413	0.0207848	0.0625	0.119	0.0565	8.68566	2.32729e-10	5.34632e-08	0.676958		FALSE
cg05518522	GSA-rs73484450		chr9:97745161-97745163	0.702494	0.627266	0.0752279	0.1406	0.07143	-0.06917	-8.6833	2.34295e-10	5.37707e-08	0.676839	rs73484450	TRUE
cg04344225	rs10491003	LINC00709	chr10:9286687-9286689	0.847137	0.719752	0.127385	0.2031	0.02381	-0.17929	-8.68274	2.34668e-10	5.3804e-08	0.676811	rs10491003	TRUE
cg05540472	rs56104465	AC128709.2;AC128709.3	chr3:197458355-197458357	0.661441	0.72186	-0.0604186	0.2344	0.5952	0.3608	-8.68206	2.35118e-10	5.38548e-08	0.676777		FALSE
cg05526809	rs6815464	MAEA	chr4:1315627-1315629	0.816323	0.858902	-0.0425787	0.0625	0.09524	0.03274	-8.68156	2.35456e-10	5.388e-08	0.676751	rs2272481	TRUE
cg16690356	rs3132685	HCG9	chr6:29978170-29978172	0.778191	0.727	0.0511914	0.125	0.05	-0.075	-8.67749	2.38195e-10	5.4454e-08	0.676546	rs3132685	TRUE
cg13966843	rs2143461	C6orf10	chr6:32368382-32368384	0.799239	0.745884	0.0533549	0.2188	0.119	-0.0998	-8.67134	2.4239e-10	5.52523e-08	0.676236	rs3129933	TRUE
cg13966843	rs2143462	C6orf10	chr6:32368382-32368384	0.799239	0.745884	0.0533549	0.2188	0.119	-0.0998	-8.67134	2.4239e-10	5.52523e-08	0.676236	rs3129933	TRUE
cg13966843	rs3129939	C6orf10	chr6:32368382-32368384	0.799239	0.745884	0.0533549	0.2188	0.119	-0.0998	-8.67134	2.4239e-10	5.52523e-08	0.676236	rs3129933	TRUE
cg13391479	rs7669080		chr4:183349315-183349317	0.633356	0.580794	0.052562	0.4688	0.5238	0.055	8.67052	2.42955e-10	5.53275e-08	0.676195		FALSE
cg13418230	GSA-rs57976789	PLA2G6	chr22:38187399-38187401	0.776002	0.747182	0.0288192	0.03125	0.2619	0.23065	8.65991	2.50395e-10	5.69669e-08	0.675658		FALSE
cg22525895	rs7523273	MIR29B2;C1orf132	chr1:207803696-207803698	0.844226	0.804466	0.0397601	0.3226	0.2381	-0.0845	-8.65957	2.50641e-10	5.69679e-08	0.675641	rs143274162	TRUE
cg05680541	GSA-rs10783850	CTDSP2;RP11-620J15.1	chr12:57835954-57835956	0.558316	0.501532	0.0567833	0.3438	0.09524	-0.24856	-8.65788	2.51845e-10	5.71865e-08	0.675556		FALSE
cg07497663	rs2240068	TRIM31-AS1;TRIM31	chr6:30108881-30108883	0.654448	0.577552	0.0768958	0.4844	0.4762	-0.0082	-8.654	2.54639e-10	5.77653e-08	0.675359	rs9261418	TRUE
cg02182476	rs11880140		chr19:7473197-7473199	0.28394	0.352577	-0.0686365	0.375	0.2857	-0.0893	8.64191	2.6355e-10	5.97293e-08	0.674746		FALSE
cg06122644	GSA-rs73245721	RBPJ	chr4:26179041-26179043	0.672879	0.615675	0.0572039	0.01562	0.1667	0.15108	8.63885	2.65858e-10	6.01945e-08	0.67459		FALSE
cg25731395	rs1235142	PLCB1	chr20:8405452-8405454	0.608925	0.594887	0.0140372	0.375	0.5	0.125	8.63739	2.66966e-10	6.03876e-08	0.674516		FALSE
cg16853860	rs3763346	TAP1;PSMB9	chr6:32855338-32855340	0.608796	0.649176	-0.0403801	0.375	0.619	0.244	-8.63106	2.71821e-10	6.14268e-08	0.674194		FALSE
cg19699106	rs2479131	COG2	chr1:230683171-230683173	0.857012	0.768644	0.0883676	0.4062	0.07143	-0.33477	-8.62018	2.8037e-10	6.32982e-08	0.67364		FALSE
cg00425885	rs2301488	CAMTA1	chr1:7732381-7732383	0.922418	0.931187	-0.00876926	0.4531	0.5714	0.1183	-8.6195	2.80912e-10	6.33599e-08	0.673605		FALSE
cg26964592	rs2071556	HLA-DMB	chr6:32936843-32936845	0.257723	0.391806	-0.134082	0.4062	0.2857	-0.1205	8.61285	2.8629e-10	6.45113e-08	0.673265		FALSE
cg19410471	GSA-rs28578436	C7orf34	chr7:142939409-142939411	0.94728	0.940694	0.00658581	0.125	0.4524	0.3274	8.60845	2.89903e-10	6.5263e-08	0.67304		FALSE
cg27127927	rs9690258	AC144652.1;INSIG1	chr7:155296621-155296623	0.680531	0.682457	-0.00192567	0.4375	0.2619	-0.1756	8.59665	2.99814e-10	6.74298e-08	0.672437		FALSE
cg00857968	rs2071552	XXbac-BPG246D15.9;TAP2	chr6:32838769-32838771	0.0622364	0.0618347	0.000401775	0.4844	0.4762	-0.0082	8.59553	3.00775e-10	6.74667e-08	0.672379		FALSE
cg05653164	rs3910315		chr13:109706415-109706417	0.582774	0.597031	-0.0142571	0.3281	0.2619	-0.0662	-8.59562	3.00694e-10	6.74667e-08	0.672384		FALSE
cg25054666	rs892149	CPT1C;CTB-33G10.6	chr19:49691602-49691604	0.0656848	0.0791053	-0.0134205	0.1094	0.4286	0.3192	-8.59546	3.00836e-10	6.74667e-08	0.672376		FALSE
cg17769967	rs3852741	RP11-467J12.4;RP11-295M3.4	chr16:53044283-53044285	0.65782	0.635842	0.0219777	0.2656	0.4286	0.163	8.59322	3.02763e-10	6.78345e-08	0.672261		FALSE
cg06316219	rs2842926		chr1:2917474-2917476	0.953187	0.957465	-0.00427803	0.1875	0.5	0.3125	-8.59225	3.03601e-10	6.79577e-08	0.672211		FALSE
cg03987842	rs2305811	SLC7A6OS;SLC7A6	chr16:68287954-68287956	0.781195	0.856218	-0.075023	0.04688	0.119	0.07212	-8.58929	3.06174e-10	6.84687e-08	0.672059	rs2305811	TRUE
cg14843632	rs3006069	ANKH	chr5:14870484-14870486	0.373373	0.220116	0.153257	0.4531	0.5476	0.0945	8.5841	3.10742e-10	6.94244e-08	0.671793		FALSE
cg11323295	GSA-rs1204007		chr2:19786752-19786754	0.167332	0.0712017	0.0961306	0.01562	0.2619	0.24628	8.56516	3.27998e-10	7.32103e-08	0.670818		FALSE
cg08139543	GSA-rs12455389		chr18:8480636-8480638	0.203276	0.248972	-0.0456958	0.4062	0.09524	-0.31096	8.56005	3.32822e-10	7.42168e-08	0.670554		FALSE
cg05865327	GSA-rs114306766	CTD-2017C7.2;PPP2R5C	chr14:101808403-101808405	0.778804	0.726814	0.0519903	0.2188	0.1905	-0.0283	-8.55276	3.39829e-10	7.57077e-08	0.670178	rs61994038	TRUE
cg15342452	rs1278329	ADAM12	chr10:126134495-126134497	0.674303	0.620329	0.053974	0.4062	0.6429	0.2367	8.55222	3.40353e-10	7.5753e-08	0.67015		FALSE
cg08283359	rs9892725	ALOX12B	chr17:8084404-8084406	0.265731	0.279511	-0.0137805	0.2812	0.1905	-0.0907	8.55122	3.4132e-10	7.58967e-08	0.670098		FALSE
cg23117085	rs8182306	KRT13	chr17:41506122-41506124	0.776728	0.850663	-0.0739358	0.0625	0.3333	0.2708	-8.55088	3.41653e-10	7.58992e-08	0.670081	rs11868816	TRUE
cg08525331	rs1332018	GSTM3;GSTM5;RP4-735C1.4	chr1:109740602-109740604	0.0793959	0.107533	-0.0281369	0.4062	0.2143	-0.1919	8.54908	3.43421e-10	7.622e-08	0.669987		FALSE
cg05762256	rs59754710		chr6:160766768-160766770	0.508939	0.467968	0.0409718	0.4062	0.3095	-0.0967	-8.54516	3.47284e-10	7.7005e-08	0.669785		FALSE
cg13089979	rs1944778		chr11:60835365-60835367	0.13793	0.119735	0.0181943	0.2812	0.07143	-0.20977	-8.54166	3.50775e-10	7.7706e-08	0.669603	rs1944778	TRUE
cg19254498	rs1418555	TGFB2	chr1:218350328-218350330	0.213271	0.208247	0.00502424	0.2812	0.381	0.0998	-8.53665	3.55829e-10	7.87518e-08	0.669344		FALSE
cg24094029	rs7953588	KRT73	chr12:52619263-52619265	0.871939	0.874218	-0.00227926	0.1562	0.2143	0.0581	-8.53094	3.6169e-10	7.99738e-08	0.669048		FALSE
cg05829976	rs6090081	MYT1	chr20:64234599-64234601	0.825081	0.824314	0.00076692	0.1406	0.2619	0.1213	-8.52835	3.64382e-10	8.04936e-08	0.668913		FALSE
cg25388952	GSA-rs71370218	CCDC57	chr17:82126719-82126721	0.281172	0.272271	0.00890083	0.3594	0.35	-0.0094	8.52689	3.65899e-10	8.07532e-08	0.668837	rs11658272	TRUE
cg17733104	rs9399161		chr6:135760005-135760007	0.860205	0.814986	0.0452185	0.3281	0.5	0.1719	8.51936	3.7387e-10	8.24352e-08	0.668446		FALSE
cg04034380	GSA-rs55873717	AC010148.1	chr2:234834453-234834455	0.800958	0.800108	0.000849656	0.1406	0.2143	0.0737	-8.51761	3.75743e-10	8.27708e-08	0.668355		FALSE
cg23511824	rs8017164		chr14:54349453-54349455	0.268766	0.312409	-0.0436435	0.4375	0.6429	0.2054	8.51121	3.82694e-10	8.40665e-08	0.668021		FALSE
cg25661658	rs17123911		chr20:32973082-32973084	0.431075	0.491553	-0.0604775	0.03125	0.4286	0.39735	-8.51151	3.82358e-10	8.40665e-08	0.668037		FALSE
cg26966186	exm2270234	EFNA5	chr5:107543822-107543824	0.803016	0.835289	-0.0322728	0.125	0.4286	0.3036	-8.51163	3.82229e-10	8.40665e-08	0.668043		FALSE
cg27543291	GSA-rs72841509	BTN3A2	chr6:26367415-26367417	0.0582301	0.053605	0.0046251	0.125	0.09524	-0.02976	8.50895	3.85169e-10	8.43744e-08	0.667904		FALSE
cg27543291	GSA-rs9379858	BTN3A2	chr6:26367415-26367417	0.0582301	0.053605	0.0046251	0.125	0.09524	-0.02976	8.50895	3.85169e-10	8.43744e-08	0.667904		FALSE
cg27543291	GSA-rs9393710	BTN3A2	chr6:26367415-26367417	0.0582301	0.053605	0.0046251	0.125	0.09524	-0.02976	8.50895	3.85169e-10	8.43744e-08	0.667904		FALSE
cg00101728	GSA-rs2756071	SERPINB6	chr6:2952792-2952794	0.371318	0.413971	-0.0426531	0.4062	0.5	0.0938	-8.49202	4.04302e-10	8.84837e-08	0.667019		FALSE
cg03483727	rs7171392	FMN1	chr15:33195479-33195481	0.595444	0.506002	0.0894415	0.3438	0.7143	0.3705	8.49089	4.05614e-10	8.86605e-08	0.66696		FALSE
cg12020464	9:136131415-CT	ABO	chr9:133255795-133255797	0.874931	0.872666	0.0022643	0.125	0.1667	0.0417	-8.48939	4.07365e-10	8.86605e-08	0.666882		FALSE
cg12020464	JHU_9.136130740	ABO	chr9:133255795-133255797	0.874931	0.872666	0.0022643	0.125	0.1667	0.0417	-8.48939	4.07365e-10	8.86605e-08	0.666882		FALSE
cg12020464	exm-rs8176746	ABO	chr9:133255795-133255797	0.874931	0.872666	0.0022643	0.125	0.1667	0.0417	-8.48939	4.07365e-10	8.86605e-08	0.666882		FALSE
cg12020464	exm792703	ABO	chr9:133255795-133255797	0.874931	0.872666	0.0022643	0.125	0.1667	0.0417	-8.48939	4.07365e-10	8.86605e-08	0.666882		FALSE
cg12020464	rs8176746	ABO	chr9:133255795-133255797	0.874931	0.872666	0.0022643	0.125	0.1667	0.0417	-8.48939	4.07365e-10	8.86605e-08	0.666882		FALSE
cg02329916	rs10273639	TRBC2;TRBV25-1;PRSS1;TRBV28	chr7:142749447-142749449	0.750941	0.743222	0.00771866	0.4375	0.4524	0.0149	8.48455	4.13049e-10	8.98147e-08	0.666628		FALSE
cg07158320	GSA-rs2804556		chr10:29056585-29056587	0.517759	0.508325	0.00943346	0.1875	0.2619	0.0744	-8.48367	4.14093e-10	8.99588e-08	0.666582		FALSE
cg06218095	rs11684896		chr2:15986170-15986172	0.639268	0.722018	-0.0827507	0.4375	0.02381	-0.41369	8.48056	4.17793e-10	9.05957e-08	0.666419		FALSE
cg11763914	rs3829784	ESRRB;RP11-187O7.3	chr14:76501326-76501328	0.750813	0.769663	-0.0188509	0.4375	0.7619	0.3244	8.48072	4.17599e-10	9.05957e-08	0.666428		FALSE
cg02795151	GSA-rs2228129	POLR2A	chr17:7499310-7499312	0.87662	0.862469	0.014151	0.1562	0.4286	0.2724	8.47939	4.19193e-10	9.0816e-08	0.666358		FALSE
cg13185413	rs2301753	RNF39	chr6:30071424-30071426	0.172975	0.0915063	0.0814686	0.07812	0.2857	0.20758	8.47617	4.23087e-10	9.11574e-08	0.666189		FALSE
cg13185413	rs9261292	RNF39	chr6:30071424-30071426	0.172975	0.0915063	0.0814686	0.07812	0.2857	0.20758	8.47617	4.23087e-10	9.11574e-08	0.666189		FALSE
cg13185413	rs9261294	RNF39	chr6:30071424-30071426	0.172975	0.0915063	0.0814686	0.07812	0.2857	0.20758	8.47617	4.23087e-10	9.11574e-08	0.666189		FALSE
cg13185413	rs9261297	RNF39	chr6:30071424-30071426	0.172975	0.0915063	0.0814686	0.07812	0.2857	0.20758	8.47617	4.23087e-10	9.11574e-08	0.666189		FALSE
cg13185413	rs9261298	RNF39	chr6:30071424-30071426	0.172975	0.0915063	0.0814686	0.07812	0.2857	0.20758	8.47617	4.23087e-10	9.11574e-08	0.666189		FALSE
cg13185413	rs9261300	RNF39	chr6:30071424-30071426	0.172975	0.0915063	0.0814686	0.07812	0.2857	0.20758	8.47617	4.23087e-10	9.11574e-08	0.666189		FALSE
cg15978899	rs1264300	VARS2	chr6:30915216-30915218	0.649624	0.599201	0.0504232	0.3594	0.1429	-0.2165	-8.47153	4.28746e-10	9.19566e-08	0.665946		FALSE
cg15978899	rs1264301	VARS2	chr6:30915216-30915218	0.649624	0.599201	0.0504232	0.3594	0.1429	-0.2165	-8.47153	4.28746e-10	9.19566e-08	0.665946		FALSE
cg15978899	rs1264303	VARS2	chr6:30915216-30915218	0.649624	0.599201	0.0504232	0.3594	0.1429	-0.2165	-8.47153	4.28746e-10	9.19566e-08	0.665946		FALSE
cg15978899	rs1264305	VARS2	chr6:30915216-30915218	0.649624	0.599201	0.0504232	0.3594	0.1429	-0.2165	-8.47153	4.28746e-10	9.19566e-08	0.665946		FALSE
cg21062701	rs4812780		chr20:44083245-44083247	0.753196	0.734625	0.0185713	0.3281	0.3095	-0.0186	-8.47265	4.27378e-10	9.19566e-08	0.666004		FALSE
cg05995528	GSA-rs9469341	HLA-DPA1	chr6:33068717-33068719	0.811799	0.785521	0.0262775	0.2031	0.5714	0.3683	8.46895	4.3193e-10	9.25554e-08	0.66581		FALSE
cg13824270	rs9392547	PRPF4B;RP3-406P24.3	chr6:4020711-4020713	0.421449	0.514438	-0.0929889	0.4688	0.3571	-0.1117	8.46722	4.34078e-10	9.29312e-08	0.665719		FALSE
cg03978648	rs75579241		chr1:244115158-244115160	0.817701	0.85288	-0.0351782	0.07812	0.1429	0.06478	-8.46563	4.36066e-10	9.31877e-08	0.665635	rs75579241	TRUE
cg20434511	GSA-rs925738	HDAC4	chr2:239319279-239319281	0.468474	0.488574	-0.0201	0.3594	0.3571	-0.0023	8.46585	4.35781e-10	9.31877e-08	0.665647		FALSE
cg20228636	chr6:29648506	ZFP57	chr6:29680747-29680749	0.755722	0.620829	0.134893	0.4219	0.1905	-0.2314	-8.46407	4.38023e-10	9.35213e-08	0.665553		FALSE
cg10730959	rs9937374	RP11-523L20.2	chr16:47779719-47779721	0.113287	0.0828519	0.0304355	0.07812	0.2143	0.13618	8.46327	4.39021e-10	9.36496e-08	0.665511		FALSE
cg16078649	rs11753939	RNF39	chr6:30071688-30071690	0.202698	0.123424	0.0792738	0.0625	0.2381	0.1756	8.45852	4.45048e-10	9.48495e-08	0.665261		FALSE
cg09365138	GSA-rs28459338		chr15:66804792-66804794	0.608879	0.605873	0.00300617	0.0625	0.1667	0.1042	-8.45793	4.45796e-10	9.49233e-08	0.66523		FALSE
cg20636526	rs9368716	C6orf10;XXbac-BPG154L12.5	chr6:32337367-32337369	0.546891	0.44767	0.099221	0.4219	0.119	-0.3029	-8.45741	4.46464e-10	9.49797e-08	0.665203		FALSE
cg21160290	9:136149098-T-A	ABO	chr9:133274524-133274526	0.709908	0.644334	0.065574	0.4219	0.5476	0.1257	8.45267	4.52578e-10	9.61936e-08	0.664953		FALSE
cg20622565	rs7993873		chr13:112252085-112252087	0.578045	0.818699	-0.240654	0.07812	0.3333	0.25518	-8.44573	4.61672e-10	9.80382e-08	0.664587	rs74133281	TRUE
cg03052183	GSA-rs913835	RP11-195F19.5;RP11-195F19.30;RP11-195F19.9;CCL27	chr9:34664764-34664766	0.200033	0.223958	-0.023925	0.3281	0.2381	-0.09	8.44265	4.65775e-10	9.88205e-08	0.664424		FALSE
cg22984586	rs2227010	CCR5;RP11-24F11.2	chr3:46370049-46370051	0.240612	0.436574	-0.195962	0.4688	0.1905	-0.2783	8.43964	4.69812e-10	9.95875e-08	0.664265	rs2227010	TRUE
cg04103317	GSA-rs706107	SPINK4	chr9:33240961-33240963	0.663648	0.634134	0.029514	0.2969	0.5238	0.2269	8.43782	4.72279e-10	1.0002e-07	0.664169	rs542585377	TRUE
cg10066698	rs8060803		chr16:85335247-85335249	0.118679	0.104701	0.013978	0.07812	0.1429	0.06478	8.43571	4.75152e-10	1.00539e-07	0.664057		FALSE
cg10138430	rs3885907	ALOX5AP	chr13:30740725-30740727	0.574983	0.482786	0.0921971	0.4531	0.3333	-0.1198	-8.43357	4.78075e-10	1.01067e-07	0.663944		FALSE
cg19012696	GSA-rs2813433	ADARB2	chr10:1504625-1504627	0.878299	0.876288	0.00201138	0.1719	0.2143	0.0424	-8.43292	4.7897e-10	1.01165e-07	0.66391	rs145576017	TRUE
cg01570143	rs152621	FAM105A	chr5:14582895-14582897	0.194595	0.243086	-0.048491	0.1406	0.4286	0.288	-8.43181	4.805e-10	1.01398e-07	0.663851	rs152621	TRUE
cg25764570	rs3129876	HLA-DRA	chr6:32439511-32439513	0.506831	0.542808	-0.0359777	0.2188	0.2381	0.0193	8.43058	4.82201e-10	1.01665e-07	0.663786		FALSE
cg23017573	GSA-rs75463982	PIP4K2A	chr10:22643522-22643524	0.844597	0.835836	0.00876125	0.3125	0.2143	-0.0982	-8.42518	4.89733e-10	1.03069e-07	0.6635		FALSE
cg23017573	rs1409395	PIP4K2A	chr10:22643522-22643524	0.844597	0.835836	0.00876125	0.3125	0.2143	-0.0982	-8.42518	4.89733e-10	1.03069e-07	0.6635		FALSE
cg09673061	rs4409785		chr11:95578267-95578269	0.837213	0.78983	0.047383	0.2188	0	-0.2188	-8.42243	4.93615e-10	1.03728e-07	0.663354		FALSE
cg16655385	rs6457401	DHFRP2	chr6:31367058-31367060	0.0374285	0.0361799	0.0012486	0.25	0.3095	0.0595	8.42234	4.93743e-10	1.03728e-07	0.663349		FALSE
cg05545351	rs1042134	PSORS1C1	chr6:31115057-31115059	0.351574	0.36338	-0.011806	0.4219	0.381	-0.0409	-8.41402	5.05694e-10	1.05674e-07	0.662908		FALSE
cg05545351	rs1042141	PSORS1C1	chr6:31115057-31115059	0.351574	0.36338	-0.011806	0.4219	0.381	-0.0409	-8.41402	5.05694e-10	1.05674e-07	0.662908		FALSE
cg05545351	rs1042145	PSORS1C1	chr6:31115057-31115059	0.351574	0.36338	-0.011806	0.4219	0.381	-0.0409	-8.41402	5.05694e-10	1.05674e-07	0.662908		FALSE
cg05545351	rs1042147	PSORS1C1	chr6:31115057-31115059	0.351574	0.36338	-0.011806	0.4219	0.381	-0.0409	-8.41402	5.05694e-10	1.05674e-07	0.662908		FALSE
cg05545351	rs3094217	PSORS1C1	chr6:31115057-31115059	0.351574	0.36338	-0.011806	0.4219	0.381	-0.0409	-8.41402	5.05694e-10	1.05674e-07	0.662908		FALSE
cg05545351	rs3094219	PSORS1C1	chr6:31115057-31115059	0.351574	0.36338	-0.011806	0.4219	0.381	-0.0409	-8.41402	5.05694e-10	1.05674e-07	0.662908		FALSE
cg15570656	chr6:29648506	ZFP57	chr6:29680850-29680852	0.727694	0.592048	0.135645	0.4219	0.1905	-0.2314	-8.40759	5.15119e-10	1.07549e-07	0.662566		FALSE
cg08060195	rs2508030	TRIM10	chr6:30153137-30153139	0.379008	0.460451	-0.081443	0.2031	0.1429	-0.0602	8.39875	5.28375e-10	1.09157e-07	0.662096	rs532549003	TRUE
cg08060195	rs2857433	TRIM10	chr6:30153137-30153139	0.379008	0.460451	-0.081443	0.2031	0.1429	-0.0602	8.39875	5.28375e-10	1.09157e-07	0.662096	rs532549003	TRUE
cg08060195	rs9261530	TRIM10	chr6:30153137-30153139	0.379008	0.460451	-0.081443	0.2031	0.1429	-0.0602	8.39875	5.28375e-10	1.09157e-07	0.662096	rs532549003	TRUE
cg08060195	rs9261531	TRIM10	chr6:30153137-30153139	0.379008	0.460451	-0.081443	0.2031	0.1429	-0.0602	8.39875	5.28375e-10	1.09157e-07	0.662096	rs532549003	TRUE
cg08060195	rs9261532	TRIM10	chr6:30153137-30153139	0.379008	0.460451	-0.081443	0.2031	0.1429	-0.0602	8.39875	5.28375e-10	1.09157e-07	0.662096	rs532549003	TRUE
cg08060195	rs9261533	TRIM10	chr6:30153137-30153139	0.379008	0.460451	-0.081443	0.2031	0.1429	-0.0602	8.39875	5.28375e-10	1.09157e-07	0.662096	rs532549003	TRUE
cg13918754	rs2301753	RNF39	chr6:30071602-30071604	0.0769254	0.0402763	0.0366491	0.07812	0.2857	0.20758	8.40009	5.26345e-10	1.09157e-07	0.662167		FALSE
cg13918754	rs9261292	RNF39	chr6:30071602-30071604	0.0769254	0.0402763	0.0366491	0.07812	0.2857	0.20758	8.40009	5.26345e-10	1.09157e-07	0.662167		FALSE
cg13918754	rs9261294	RNF39	chr6:30071602-30071604	0.0769254	0.0402763	0.0366491	0.07812	0.2857	0.20758	8.40009	5.26345e-10	1.09157e-07	0.662167		FALSE
cg13918754	rs9261297	RNF39	chr6:30071602-30071604	0.0769254	0.0402763	0.0366491	0.07812	0.2857	0.20758	8.40009	5.26345e-10	1.09157e-07	0.662167		FALSE
cg13918754	rs9261298	RNF39	chr6:30071602-30071604	0.0769254	0.0402763	0.0366491	0.07812	0.2857	0.20758	8.40009	5.26345e-10	1.09157e-07	0.662167		FALSE
cg13918754	rs9261300	RNF39	chr6:30071602-30071604	0.0769254	0.0402763	0.0366491	0.07812	0.2857	0.20758	8.40009	5.26345e-10	1.09157e-07	0.662167		FALSE
cg16178225	rs72761186	KIF26B	chr1:245442006-245442008	0.0802044	0.049585	0.0306195	0.04688	0.1429	0.09602	8.39411	5.35476e-10	1.10527e-07	0.661848		FALSE
cg03630148	rs6893465	RP11-259O2.1	chr5:1933826-1933828	0.825791	0.826952	-0.00116124	0.2969	0.4762	0.1793	-8.3937	5.36108e-10	1.10561e-07	0.661826		FALSE
cg07849278	rs10064122	FOXI1	chr5:170105395-170105397	0.581385	0.617602	-0.0362176	0.2188	0.5476	0.3288	-8.39042	5.41185e-10	1.11511e-07	0.661651		FALSE
cg07829712	GSA-rs80301325	CDKAL1	chr6:21201952-21201954	0.825483	0.764482	0.061001	0.1562	0.02381	-0.13239	-8.38958	5.42497e-10	1.11683e-07	0.661607	rs80301325	TRUE
cg17162911	GSA-rs76989997	DLC1	chr8:13352240-13352242	0.880698	0.83926	0.0414384	0.09375	0	-0.09375	-8.38846	5.44251e-10	1.11885e-07	0.661547	rs76989997	TRUE
cg19625325	rs73374670		chr17:77076697-77076699	0.802418	0.840059	-0.0376409	0.0625	0.3571	0.2946	-8.38835	5.44426e-10	1.11885e-07	0.661541		FALSE
cg20676255	rs10416963	UNC13A	chr19:17651504-17651506	0.718452	0.741833	-0.0233803	0.4219	0.2381	-0.1838	8.38498	5.49725e-10	1.12872e-07	0.661361		FALSE
cg20964588	GSA-rs16935780		chr10:34884787-34884789	0.503768	0.463993	0.0397748	0.0625	0.2381	0.1756	8.38469	5.50184e-10	1.12872e-07	0.661345	rs566037925	TRUE
cg05327490	seq-rs415711	RP11-304F15.6	chr17:49913636-49913638	0.471794	0.445305	0.0264897	0.25	0.2857	0.0357	8.38259	5.53512e-10	1.13456e-07	0.661233		FALSE
cg14718848	rs4262739	ETS1	chr11:128550967-128550969	0.362001	0.422683	-0.0606819	0.3281	0.5952	0.2671	-8.37743	5.618e-10	1.15055e-07	0.660957		FALSE
cg20649689	rs762324	HLA-E	chr6:30488107-30488109	0.799586	0.742975	0.0566101	0.125	0	-0.125	-8.37002	5.73905e-10	1.17432e-07	0.660561	rs762324	TRUE
cg22535403	9:136149098-T-A	ABO	chr9:133274615-133274617	0.503202	0.44858	0.054622	0.4219	0.5476	0.1257	8.36949	5.74778e-10	1.17509e-07	0.660532		FALSE
cg04762213	rs2857693	PRRC2A	chr6:31620110-31620112	0.0573635	0.0674567	-0.0100932	0.4375	0.1905	-0.247	8.36392	5.84073e-10	1.19202e-07	0.660234		FALSE
cg04762213	rs2857694	PRRC2A	chr6:31620110-31620112	0.0573635	0.0674567	-0.0100932	0.4375	0.1905	-0.247	8.36392	5.84073e-10	1.19202e-07	0.660234		FALSE
cg04453550	rs11570139	TNFRSF17;RP11-166B2.1	chr16:11964758-11964760	0.770305	0.580238	0.190067	0.2656	0.07143	-0.19417	-8.35839	5.93448e-10	1.21011e-07	0.659937	rs11570135	TRUE
cg03681644	rs2158935	CACTIN;CACTIN-AS1	chr19:3611841-3611843	0.771186	0.773848	-0.00266224	0.4531	0.4762	0.0231	8.35755	5.94878e-10	1.21198e-07	0.659892		FALSE
cg02887598	rs11691237	BIN1	chr2:127084368-127084370	0.719264	0.612533	0.106731	0.2344	0	-0.2344	-8.34899	6.09745e-10	1.2412e-07	0.659431	rs58402148	TRUE
cg14554423	rs6426833		chr1:19845467-19845469	0.176562	0.161842	0.0147198	0.3594	0.5238	0.1644	8.3423	6.21605e-10	1.26425e-07	0.659071		FALSE
cg21959606	rs6783962	CHST13;C3orf22	chr3:126537844-126537846	0.712921	0.655877	0.0570439	0.3438	0.7619	0.4181	8.339	6.27539e-10	1.27522e-07	0.658894		FALSE
cg01988299	GSA-rs73915579	AC010145.4	chr2:16011768-16011770	0.638121	0.733283	-0.095162	0.01562	0.1667	0.15108	-8.33813	6.29129e-10	1.27735e-07	0.658846	rs73915579	TRUE
cg02893585	rs1878173	FBLN2	chr3:13601431-13601433	0.815548	0.790966	0.0245819	0.4844	0.1905	-0.2939	-8.3343	6.36105e-10	1.2903e-07	0.65864		FALSE
cg08701220	rs16833435		chr3:182735975-182735977	0.699668	0.634474	0.0651941	0.2812	0.1429	-0.1383	-8.33403	6.36601e-10	1.2903e-07	0.658626	rs16833435	TRUE
cg18898498	GSA-rs73714303	BAI1	chr8:142467906-142467908	0.707792	0.733727	-0.0259347	0.04688	0.119	0.07212	-8.32951	6.44943e-10	1.30608e-07	0.658382		FALSE
cg14569776	rs12978825	PNMAL1	chr19:46471017-46471019	0.821444	0.829441	-0.00799704	0.1875	0.4762	0.2887	-8.32524	6.52936e-10	1.32114e-07	0.658151		FALSE
cg07031743	rs56915106		chr16:87875393-87875395	0.385601	0.384754	0.000846803	0.1094	0.3095	0.2001	-8.3225	6.58121e-10	1.33049e-07	0.658003		FALSE
cg09935224	GSA-rs3846158		chr3:5232676-5232678	0.642355	0.329483	0.312872	0.3906	0.7143	0.3237	-8.32131	6.60388e-10	1.33393e-07	0.657938	rs7627383	TRUE
cg03733263	rs7843828	CCAR2	chr8:22605353-22605355	0.0413487	0.040195	0.00115369	0.3125	0.4048	0.0923	8.31919	6.64429e-10	1.34094e-07	0.657824		FALSE
cg06249604	rs2301753	RNF39	chr6:30071428-30071430	0.235048	0.131643	0.103405	0.07812	0.2857	0.20758	8.31572	6.71117e-10	1.34752e-07	0.657636		FALSE
cg06249604	rs9261292	RNF39	chr6:30071428-30071430	0.235048	0.131643	0.103405	0.07812	0.2857	0.20758	8.31572	6.71117e-10	1.34752e-07	0.657636		FALSE
cg06249604	rs9261294	RNF39	chr6:30071428-30071430	0.235048	0.131643	0.103405	0.07812	0.2857	0.20758	8.31572	6.71117e-10	1.34752e-07	0.657636		FALSE
cg06249604	rs9261297	RNF39	chr6:30071428-30071430	0.235048	0.131643	0.103405	0.07812	0.2857	0.20758	8.31572	6.71117e-10	1.34752e-07	0.657636		FALSE
cg06249604	rs9261298	RNF39	chr6:30071428-30071430	0.235048	0.131643	0.103405	0.07812	0.2857	0.20758	8.31572	6.71117e-10	1.34752e-07	0.657636		FALSE
cg06249604	rs9261300	RNF39	chr6:30071428-30071430	0.235048	0.131643	0.103405	0.07812	0.2857	0.20758	8.31572	6.71117e-10	1.34752e-07	0.657636		FALSE
cg12020464	GSA-rs8176733	ABO	chr9:133255795-133255797	0.874931	0.872666	0.0022643	0.1406	0.1667	0.0261	-8.30866	6.84934e-10	1.37176e-07	0.657253		FALSE
cg12020464	JHU_9.136132167	ABO	chr9:133255795-133255797	0.874931	0.872666	0.0022643	0.1406	0.1667	0.0261	-8.30866	6.84934e-10	1.37176e-07	0.657253		FALSE
cg12020464	exm792714	ABO	chr9:133255795-133255797	0.874931	0.872666	0.0022643	0.1406	0.1667	0.0261	-8.30866	6.84934e-10	1.37176e-07	0.657253		FALSE
cg02947253	rs1544224	ADORA3	chr1:111504077-111504079	0.602674	0.584226	0.0184478	0.25	0.2619	0.0119	8.3073	6.87628e-10	1.37599e-07	0.657179		FALSE
cg14621900	rs7937415	KCNK7;SIPA1	chr11:65595802-65595804	0.71823	0.596526	0.121704	0.2969	0.1905	-0.1064	-8.30564	6.90938e-10	1.38144e-07	0.657089	rs3814752	TRUE
cg06124005	rs2244824	STARD13	chr13:33139463-33139465	0.860886	0.831368	0.029518	0.25	0.07143	-0.17857	-8.29843	7.05455e-10	1.40927e-07	0.656698	rs76864490	TRUE
cg07709590	rs2267614	PARVB	chr22:44133878-44133880	0.310907	0.312157	-0.00124977	0.375	0.381	0.006	-8.29562	7.11214e-10	1.41958e-07	0.656545		FALSE
cg18217049	rs2660	RP1-71H24.1;OAS1	chr12:112919420-112919422	0.799159	0.847661	-0.0485024	0.3125	0.07143	-0.24107	8.28263	7.38391e-10	1.47133e-07	0.655838		FALSE
cg18217049	seq-rs1131476	RP1-71H24.1;OAS1	chr12:112919420-112919422	0.799159	0.847661	-0.0485024	0.3125	0.07143	-0.24107	8.28263	7.38391e-10	1.47133e-07	0.655838		FALSE
cg14575022	rs2302902	ELK3;RP11-394J1.2	chr12:96224106-96224108	0.430933	0.407907	0.0230259	0.2969	0.2619	-0.035	-8.28181	7.40155e-10	1.4736e-07	0.655793		FALSE
cg02880629	rs4970777	GSTM3;GSTM5;RP4-735C1.4	chr1:109740652-109740654	0.0940678	0.11421	-0.0201426	0.4062	0.15	-0.2562	8.27854	7.47177e-10	1.48633e-07	0.655615		FALSE
cg00334532	rs9276431	HLA-DQA2	chr6:32744315-32744317	0.820877	0.804974	0.0159029	0.4219	0.4048	-0.0171	8.27757	7.49275e-10	1.48924e-07	0.655562		FALSE
cg00857968	rs3763366	XXbac-BPG246D15.9;TAP2	chr6:32838769-32838771	0.0622364	0.0618347	0.000401775	0.4844	0.5	0.0156	8.27397	7.57107e-10	1.50355e-07	0.655366		FALSE
cg13910001	rs2070317	BPIFB6	chr20:33034275-33034277	0.48994	0.471495	0.0184443	0.4688	0.5	0.0312	-8.27166	7.62174e-10	1.51133e-07	0.65524	rs2070317	TRUE
cg21350324	rs55704958	SYNJ2	chr6:158031590-158031592	0.0824819	0.0776682	0.00481364	0.3594	0.4762	0.1168	8.2716	7.6231e-10	1.51133e-07	0.655236		FALSE
cg10831113	rs11118924		chr1:221994767-221994769	0.601384	0.522731	0.0786529	0.4531	0.4286	-0.0245	-8.25809	7.9268e-10	1.57022e-07	0.654497	rs11118924	TRUE
cg22875243	rs10049380	ITGB5	chr3:124769105-124769107	0.762099	0.722292	0.0398066	0.1094	0.4286	0.3192	8.2555	7.98629e-10	1.58068e-07	0.654356		FALSE
cg04545003	rs1332018	GSTM3;GSTM5;RP4-735C1.4	chr1:109740719-109740721	0.154403	0.18752	-0.0331174	0.4062	0.2143	-0.1919	8.25428	8.01466e-10	1.58497e-07	0.654288		FALSE
cg16972032	rs11950944	CTC-458I2.2;SERINC5	chr5:80127353-80127355	0.378501	0.487543	-0.109042	0.4844	0.4286	-0.0558	8.25018	8.11008e-10	1.60249e-07	0.654064		FALSE
cg06464078	rs34800081		chr16:57507174-57507176	0.676728	0.673152	0.00357562	0.125	0.1429	0.0179	-8.24585	8.21242e-10	1.62e-07	0.653826	rs12445702	TRUE
cg11979312	rs388515	TNFSF10	chr3:172524922-172524924	0.863419	0.87325	-0.00983036	0.1719	0.4762	0.3043	-8.24612	8.20588e-10	1.62e-07	0.653841		FALSE
cg04891708	rs9366597	RP11-367G6.3;FAM65B	chr6:25027267-25027269	0.635602	0.636318	-0.000716126	0.2344	0.3571	0.1227	-8.24452	8.24406e-10	1.62489e-07	0.653753		FALSE
cg15405652	GSA-rs3741562	RP4-605O3.4;CERS5	chr12:50136193-50136195	0.837954	0.837642	0.000312805	0.3281	0.3571	0.029	-8.24276	8.28626e-10	1.63184e-07	0.653656		FALSE
cg21118414	rs11702402	DSCAM	chr21:40144392-40144394	0.633264	0.712197	-0.0789333	0.4375	0.8571	0.4196	8.2421	8.30189e-10	1.63355e-07	0.653621		FALSE
cg00857968	rs2071544	XXbac-BPG246D15.9;TAP2	chr6:32838769-32838771	0.0622364	0.0618347	0.000401775	0.5	0.4762	-0.0238	8.24069	8.33584e-10	1.63887e-07	0.653543		FALSE
cg14847351	rs9396643		chr6:16093249-16093251	0.104317	0.255865	-0.151547	0.4688	0.90476	0.43596	8.23827	8.39462e-10	1.64905e-07	0.65341		FALSE
cg15848685	rs1264300	VARS2	chr6:30914863-30914865	0.400347	0.329512	0.0708355	0.3594	0.1429	-0.2165	-8.23354	8.51017e-10	1.6662e-07	0.65315		FALSE
cg15848685	rs1264301	VARS2	chr6:30914863-30914865	0.400347	0.329512	0.0708355	0.3594	0.1429	-0.2165	-8.23354	8.51017e-10	1.6662e-07	0.65315		FALSE
cg15848685	rs1264303	VARS2	chr6:30914863-30914865	0.400347	0.329512	0.0708355	0.3594	0.1429	-0.2165	-8.23354	8.51017e-10	1.6662e-07	0.65315		FALSE
cg15848685	rs1264305	VARS2	chr6:30914863-30914865	0.400347	0.329512	0.0708355	0.3594	0.1429	-0.2165	-8.23354	8.51017e-10	1.6662e-07	0.65315		FALSE
cg07236912	rs902980	PDLIM5	chr4:94508231-94508233	0.707622	0.754066	-0.046444	0.2031	0.6905	0.4874	-8.22871	8.6302e-10	1.6883e-07	0.652884		FALSE
cg16853860	rs3763348	TAP1;PSMB9	chr6:32855338-32855340	0.608796	0.649176	-0.0403801	0.375	0.5714	0.1964	-8.22377	8.75445e-10	1.70977e-07	0.652611		FALSE
cg16853860	rs4713600	TAP1;PSMB9	chr6:32855338-32855340	0.608796	0.649176	-0.0403801	0.375	0.5714	0.1964	-8.22377	8.75445e-10	1.70977e-07	0.652611		FALSE
cg16853860	rs3763347	TAP1;PSMB9	chr6:32855338-32855340	0.608796	0.649176	-0.0403801	0.375	0.5952	0.2202	-8.22289	8.77674e-10	1.71271e-07	0.652563		FALSE
cg09279736	rs2301753	RNF39	chr6:30071625-30071627	0.236848	0.144509	0.0923391	0.07812	0.2857	0.20758	8.2173	8.91997e-10	1.73206e-07	0.652255		FALSE
cg09279736	rs9261292	RNF39	chr6:30071625-30071627	0.236848	0.144509	0.0923391	0.07812	0.2857	0.20758	8.2173	8.91997e-10	1.73206e-07	0.652255		FALSE
cg09279736	rs9261294	RNF39	chr6:30071625-30071627	0.236848	0.144509	0.0923391	0.07812	0.2857	0.20758	8.2173	8.91997e-10	1.73206e-07	0.652255		FALSE
cg09279736	rs9261297	RNF39	chr6:30071625-30071627	0.236848	0.144509	0.0923391	0.07812	0.2857	0.20758	8.2173	8.91997e-10	1.73206e-07	0.652255		FALSE
cg09279736	rs9261298	RNF39	chr6:30071625-30071627	0.236848	0.144509	0.0923391	0.07812	0.2857	0.20758	8.2173	8.91997e-10	1.73206e-07	0.652255		FALSE
cg09279736	rs9261300	RNF39	chr6:30071625-30071627	0.236848	0.144509	0.0923391	0.07812	0.2857	0.20758	8.2173	8.91997e-10	1.73206e-07	0.652255		FALSE
cg06724776	rs9951849	MYOM1	chr18:3172022-3172024	0.624314	0.56788	0.0564339	0.4375	0.4048	-0.0327	-8.21189	9.06098e-10	1.75799e-07	0.651956		FALSE
cg17241550	rs3817346	NDC80;METTL4	chr18:2571290-2571292	0.0237804	0.0237144	6.59449e-05	0.2656	0.3571	0.0915	-8.20964	9.12013e-10	1.76802e-07	0.651832		FALSE
cg16433846	rs531972	RNF144B	chr6:18467343-18467345	0.873061	0.851004	0.0220573	0.03125	0.119	0.08775	8.20855	9.14913e-10	1.77218e-07	0.651771		FALSE
cg15942601	GSA-rs10044047		chr5:172573368-172573370	0.110895	0.0862071	0.0246879	0.04688	0.2143	0.16742	8.19997	9.37932e-10	1.81231e-07	0.651296		FALSE
cg24926791	rs3094220	PSORS1C1	chr6:31114409-31114411	0.589692	0.663325	-0.0736325	0.2188	0.3333	0.1145	-8.20005	9.37723e-10	1.81231e-07	0.651301	rs3130978	TRUE
cg24926791	rs3095298	PSORS1C1	chr6:31114409-31114411	0.589692	0.663325	-0.0736325	0.2188	0.3333	0.1145	-8.20005	9.37723e-10	1.81231e-07	0.651301	rs3130978	TRUE
cg27599405	rs11079372	YPEL2	chr17:59334190-59334192	0.750385	0.75009	0.000294636	0.2344	0.1905	-0.0439	-8.1986	9.41674e-10	1.81805e-07	0.65122		FALSE
cg19179910	rs2517416	MUC21	chr6:30987580-30987582	0.815273	0.819841	-0.0045675	0.1406	0.119	-0.0216	-8.19783	9.43783e-10	1.82063e-07	0.651178	rs2844677	TRUE
cg12790106	GSA-rs937424	TLN2	chr15:62813004-62813006	0.888462	0.872435	0.0160269	0.1562	0.09524	-0.06096	-8.19497	9.51624e-10	1.83426e-07	0.651019		FALSE
cg01458105	rs4880352	STK32C	chr10:132232009-132232011	0.54133	0.505416	0.0359139	0.3438	0.4762	0.1324	8.19382	9.54818e-10	1.83891e-07	0.650955		FALSE
cg15019001	rs3117016	HLA-DPB2	chr6:33128525-33128527	0.769799	0.486893	0.282906	0.4688	0.09524	-0.37356	-8.19012	9.65097e-10	1.85719e-07	0.65075		FALSE
cg09530468	rs10239956	GSAP	chr7:77331849-77331851	0.599224	0.580619	0.0186054	0.1875	0.3333	0.1458	8.18894	9.68415e-10	1.86206e-07	0.650685	rs543992134	TRUE
cg19188464	rs4504543	AOAH;KF511026.1	chr7:36642970-36642972	0.815375	0.789052	0.0263222	0.4062	0.5476	0.1414	8.18584	9.77161e-10	1.87734e-07	0.650513		FALSE
cg12893697	GSA-rs7395773	AP2A2	chr11:970388-970390	0.271514	0.200185	0.0713297	0.4688	0.8571	0.3883	-8.18041	9.92682e-10	1.90561e-07	0.650211		FALSE
cg03240067	rs7202065	RP11-166B2.8	chr16:11857177-11857179	0.676634	0.736942	-0.0603082	0.4844	0.1905	-0.2939	8.17619	1.00489e-09	1.92748e-07	0.649976		FALSE
cg05715086	rs8104633		chr19:51742909-51742911	0.68627	0.71042	-0.02415	0.3281	0.4762	0.1481	-8.17461	1.00952e-09	1.93478e-07	0.649888		FALSE
cg11526635	GSA-rs3741311	TMPRSS4	chr11:118118093-118118095	0.55102	0.602048	-0.0510281	0.375	0.3095	-0.0655	8.16588	1.03542e-09	1.9828e-07	0.649402		FALSE
cg17121205	rs12980646	PHLDB3	chr19:43505200-43505202	0.551628	0.554667	-0.00303944	0.1719	0.2619	0.09	8.1649	1.03838e-09	1.98687e-07	0.649347		FALSE
cg20983004	rs6084985	TMEM230	chr20:5078178-5078180	0.171189	0.140566	0.0306225	0.5	0.381	-0.119	-8.15921	1.05566e-09	2.0183e-07	0.64903		FALSE
cg22337407	rs9430161		chr1:10986127-10986129	0.335857	0.617153	-0.281296	0.1562	0.4762	0.32	-8.1558	1.06617e-09	2.03674e-07	0.648839	rs77148470	TRUE
cg18019070	GSA-rs296533	C1orf106	chr1:200896207-200896209	0.465101	0.509076	-0.0439743	0.3281	0.09524	-0.23286	8.15421	1.07112e-09	2.04454e-07	0.64875		FALSE
cg07291417	GSA-rs6436715	C2orf83	chr2:227624163-227624165	0.828363	0.881893	-0.0535303	0.25	0.5	0.25	-8.15247	1.07654e-09	2.05322e-07	0.648653		FALSE
cg05128623	rs8072208	SLC43A2	chr17:1580329-1580331	0.841846	0.835702	0.00614387	0.3125	0.4762	0.1637	8.14693	1.09398e-09	2.0848e-07	0.648343		FALSE
cg07005934	rs6762405	BFSP2;BFSP2-AS1	chr3:133438174-133438176	0.234405	0.288764	-0.0543597	0.2656	0.619	0.3534	-8.14529	1.09922e-09	2.09224e-07	0.648251		FALSE
cg17129519	rs9262134	C6orf136	chr6:30650521-30650523	0.88584	0.825953	0.0598878	0.1094	0	-0.1094	-8.14515	1.09966e-09	2.09224e-07	0.648243	rs9262134	TRUE
cg10891989	rs556621		chr6:44627303-44627305	0.319893	0.354058	-0.0341657	0.3125	0.1667	-0.1458	8.14306	1.10636e-09	2.10329e-07	0.648126		FALSE
cg21700214	rs2887	CNDP1	chr18:74584927-74584929	0.240033	0.226039	0.013994	0.3438	0.5	0.1562	8.14158	1.11112e-09	2.10985e-07	0.648044		FALSE
cg25726684	GSA-rs17129524		chr1:86822604-86822606	0.0441344	0.0523625	-0.00822815	0.07812	0.02381	-0.05431	8.14144	1.11159e-09	2.10985e-07	0.648035		FALSE
cg04038879	rs41281563	CRYBB3	chr22:25199621-25199623	0.544379	0.533765	0.0106141	0.125	0.1905	0.0655	8.13981	1.11685e-09	2.11642e-07	0.647944	rs187063193	TRUE
cg23163573	rs2305485	SULT1C2	chr2:108289011-108289013	0.588969	0.613707	-0.0247383	0.2344	0.3571	0.1227	-8.13985	1.11672e-09	2.11642e-07	0.647947		FALSE
cg24883009	rs7329773	ABCC4	chr13:95207903-95207905	0.820727	0.842885	-0.0221577	0.2969	0.3333	0.0364	-8.13927	1.1186e-09	2.11804e-07	0.647914		FALSE
cg21130236	rs12943	TMEM151B;RP11-444E17.6;TCTE1	chr6:44279017-44279019	0.852588	0.795975	0.0566136	0.1406	0.5	0.3594	8.13893	1.11973e-09	2.11847e-07	0.647895		FALSE
cg21602846	rs2240645	LMBR1	chr7:156677526-156677528	0.827098	0.824792	0.00230665	0.3906	0.4048	0.0142	-8.13829	1.1218e-09	2.12069e-07	0.647859		FALSE
cg05992904	rs5767172	FAM19A5	chr22:48497181-48497183	0.826985	0.859982	-0.0329971	0.375	0.4524	0.0774	-8.13309	1.13888e-09	2.15125e-07	0.647567		FALSE
cg15384668	GSA-rs9626700		chr22:47213855-47213857	0.625483	0.650326	-0.0248425	0.04688	0.2143	0.16742	-8.12945	1.15099e-09	2.17065e-07	0.647363		FALSE
cg15384668	rs9626702		chr22:47213855-47213857	0.625483	0.650326	-0.0248425	0.04688	0.2143	0.16742	-8.12945	1.15099e-09	2.17065e-07	0.647363		FALSE
cg20789138	GSA-rs3850908		chr5:99601156-99601158	0.83905	0.80918	0.0298695	0.375	0.119	-0.256	-8.1273	1.1582e-09	2.18251e-07	0.647242		FALSE
cg26603656	rs4749834		chr10:5629143-5629145	0.034397	0.0405247	-0.00612767	0.3281	0.2381	-0.09	8.12685	1.15973e-09	2.18364e-07	0.647217		FALSE
cg19070398	rs805883		chr20:830161-830163	0.810809	0.736965	0.073844	0.4219	0.119	-0.3029	-8.11973	1.18399e-09	2.22754e-07	0.646817		FALSE
cg12329853	rs4590758	MIR604;SVIL	chr10:29545336-29545338	0.866672	0.86545	0.00122254	0.2969	0.2381	-0.0588	-8.1184	1.18857e-09	2.23438e-07	0.646742		FALSE
cg08133631	GSA-rs6657616	CATSPER4	chr1:26201417-26201419	0.471039	0.476339	-0.00530038	0.25	0.3333	0.0833	-8.11465	1.20161e-09	2.25709e-07	0.646531		FALSE
cg06353069	rs6431548	AC104667.3;RAB17	chr2:237591437-237591439	0.683274	0.62783	0.0554441	0.4688	0.7381	0.2693	-8.10976	1.21884e-09	2.28764e-07	0.646255		FALSE
cg05573473	rs12948654	B3GNTL1	chr17:83019573-83019575	0.954842	0.952616	0.00222635	0.3281	0.1667	-0.1614	-8.10852	1.22321e-09	2.29402e-07	0.646185		FALSE
cg24926791	rs1042147	PSORS1C1	chr6:31114409-31114411	0.589692	0.663325	-0.0736325	0.4219	0.381	-0.0409	-8.09817	1.26062e-09	2.3623e-07	0.645601	rs3130978	TRUE
cg06000934	rs10763867		chr10:31586913-31586915	0.0825614	0.14325	-0.0606881	0.4062	0.7619	0.3557	8.09394	1.27625e-09	2.38969e-07	0.645362		FALSE
cg18644140	rs9380197	LINC00243	chr6:30810399-30810401	0.910266	0.899984	0.0102818	0.3594	0.119	-0.2404	-8.09062	1.28866e-09	2.411e-07	0.645174	rs115799829	TRUE
cg12479090	rs4950806	RNPEP	chr1:201983672-201983674	0.327597	0.366766	-0.0391696	0.375	0.4762	0.1012	-8.08641	1.30455e-09	2.4388e-07	0.644935		FALSE
cg04588284	rs9274717	HLA-DQB1	chr6:32669520-32669522	0.265504	0.2527	0.0128043	0.4375	0.3333	-0.1042	-8.08365	1.31505e-09	2.45649e-07	0.644779	rs9274712	TRUE
cg11136049	rs61871741	CTR9	chr11:10777553-10777555	0.367277	0.474094	-0.106817	0.4688	0.1905	-0.2783	8.08095	1.32546e-09	2.47397e-07	0.644626		FALSE
cg07731336	GSA-rs4072617		chr16:20166611-20166613	0.89041	0.901246	-0.0108364	0.09375	0.1905	0.09675	-8.07932	1.33174e-09	2.48373e-07	0.644534	rs11074436	TRUE
cg07791160	rs2725299		chr4:26463075-26463077	0.787976	0.714875	0.0731011	0.2812	0.7143	0.4331	8.0691	1.372e-09	2.5568e-07	0.643953		FALSE
cg25700077	rs10278476	DTX2P1-UPK3BP1-PMS2P11	chr7:77008170-77008172	0.751043	0.657801	0.0932414	0.3125	0.7143	0.4018	8.0657	1.38566e-09	2.58021e-07	0.64376		FALSE
cg01882767	rs6763832		chr3:44552105-44552107	0.893898	0.88498	0.00891801	0.2031	0.1667	-0.0364	-8.0637	1.39376e-09	2.59326e-07	0.643646		FALSE
cg01394772	GSA-rs8125878	RNU6-192P	chr20:17903036-17903038	0.714872	0.757188	-0.042316	0.1094	0.1905	0.0811	-8.05831	1.41583e-09	2.6321e-07	0.64334	rs8125824	TRUE
cg13600340	rs9506266		chr13:30134369-30134371	0.864863	0.819937	0.0449255	0.2812	0.04762	-0.23358	-8.05806	1.41687e-09	2.6321e-07	0.643325		FALSE
cg02779288	rs8032832	RP11-386M24.9	chr15:92614336-92614338	0.444114	0.539495	-0.0953818	0.4062	0.619	0.2128	-8.05773	1.41821e-09	2.63252e-07	0.643307		FALSE
cg06875181	GSA-rs7209347		chr17:78653174-78653176	0.534463	0.580954	-0.0464905	0.5	0.4048	-0.0952	8.05603	1.42526e-09	2.64189e-07	0.64321		FALSE
cg26670937	GSA-rs4937565		chr11:130772386-130772388	0.777308	0.751567	0.0257407	0.1875	0.4762	0.2887	8.05597	1.4255e-09	2.64189e-07	0.643207	rs114625098	TRUE
cg17206827	GSA-rs1038328	AC108051.2	chr2:102986024-102986026	0.717379	0.763559	-0.0461797	0.0625	0.4524	0.3899	-8.05519	1.42874e-09	2.64582e-07	0.643162		FALSE
cg04000474	rs267307	CTC-428G20.6;PGGT1B	chr5:115263171-115263173	0.777343	0.760248	0.0170955	0.1875	0.07143	-0.11607	-8.05319	1.43713e-09	2.65926e-07	0.643048		FALSE
cg16529912	rs835855	TSPAN18	chr11:44798295-44798297	0.815239	0.795627	0.0196114	0.3125	0.5238	0.2113	8.0477	1.46029e-09	2.7e-07	0.642735		FALSE
cg25421766	rs6708583		chr2:129904168-129904170	0.818152	0.783173	0.0349783	0.4375	0.09524	-0.34226	-8.0427	1.48175e-09	2.73753e-07	0.642449	rs115576588	TRUE
cg14644031	rs512535	APOB	chr2:21044985-21044987	0.650241	0.573114	0.0771267	0.5	0.2619	-0.2381	-8.04218	1.48399e-09	2.73953e-07	0.64242		FALSE
cg07497663	rs2074483	TRIM31-AS1;TRIM31	chr6:30108881-30108883	0.654448	0.577552	0.0768958	0.375	0.1905	-0.1845	-8.0417	1.4861e-09	2.74128e-07	0.642392	rs9261418	TRUE
cg12120033	GSA-rs2668802		chr9:97736135-97736137	0.689926	0.730457	-0.0405301	0.3281	0.3571	0.029	-8.03831	1.50084e-09	2.7663e-07	0.642199	rs192320236	TRUE
cg25627364	rs9634490	HS6ST3	chr13:96397777-96397779	0.761579	0.674872	0.086707	0.3906	0.5238	0.1332	8.03109	1.5328e-09	2.82301e-07	0.641785		FALSE
cg11454334	rs350137	ARID3A	chr19:924757-924759	0.196116	0.150848	0.0452685	0.3281	0.09524	-0.23286	-8.01978	1.58426e-09	2.91551e-07	0.641137		FALSE
cg08844879	rs61577594		chr1:244323639-244323641	0.889214	0.904096	-0.0148821	0.125	0.425	0.3	-8.0179	1.59296e-09	2.92922e-07	0.641029	rs187230380	TRUE
cg13401893	rs11753939	RNF39	chr6:30071654-30071656	0.265065	0.166491	0.0985743	0.0625	0.2381	0.1756	8.01533	1.60497e-09	2.94901e-07	0.640882		FALSE
cg02738594	GSA-rs9430004	CAMK1G	chr1:209602404-209602406	0.381646	0.378343	0.00330203	0.4375	0.5476	0.1101	8.01369	1.61266e-09	2.96085e-07	0.640788	rs146379209	TRUE
cg19486437	rs1859774		chr7:108468447-108468449	0.819341	0.806646	0.0126951	0.375	0.2381	-0.1369	-8.01019	1.62923e-09	2.98894e-07	0.640586		FALSE
cg14223865	rs56104465	AC128709.2;AC128709.3	chr3:197458245-197458247	0.775492	0.821839	-0.0463476	0.2344	0.5952	0.3608	-8.00935	1.63324e-09	2.99397e-07	0.640538		FALSE
cg13835168	chr6:29648506	ZFP57	chr6:29680978-29680980	0.667439	0.546917	0.120523	0.4219	0.1905	-0.2314	-8.00844	1.6376e-09	2.99962e-07	0.640486		FALSE
cg03777614	rs17208888		chr6:32411727-32411729	0.767676	0.742289	0.0253874	0.07812	0.04762	-0.0305	-8.00744	1.64236e-09	3.00601e-07	0.640428	rs17208888	TRUE
cg12912139	rs4936453	POU2AF1	chr11:111429351-111429353	0.198342	0.302637	-0.104296	0.2812	0.4048	0.1236	-8.00698	1.64458e-09	3.00775e-07	0.640402		FALSE
cg12633154	rs11753939	RNF39	chr6:30071657-30071659	0.264494	0.169097	0.0953975	0.0625	0.2381	0.1756	8.00669	1.64596e-09	3.00793e-07	0.640385		FALSE
cg23712018	rs2301753	RNF39	chr6:30071354-30071356	0.122031	0.0681602	0.0538712	0.07812	0.2857	0.20758	8.00531	1.65263e-09	3.00848e-07	0.640306		FALSE
cg23712018	rs9261292	RNF39	chr6:30071354-30071356	0.122031	0.0681602	0.0538712	0.07812	0.2857	0.20758	8.00531	1.65263e-09	3.00848e-07	0.640306		FALSE
cg23712018	rs9261294	RNF39	chr6:30071354-30071356	0.122031	0.0681602	0.0538712	0.07812	0.2857	0.20758	8.00531	1.65263e-09	3.00848e-07	0.640306		FALSE
cg23712018	rs9261297	RNF39	chr6:30071354-30071356	0.122031	0.0681602	0.0538712	0.07812	0.2857	0.20758	8.00531	1.65263e-09	3.00848e-07	0.640306		FALSE
cg23712018	rs9261298	RNF39	chr6:30071354-30071356	0.122031	0.0681602	0.0538712	0.07812	0.2857	0.20758	8.00531	1.65263e-09	3.00848e-07	0.640306		FALSE
cg06634845	GSA-rs927091	SMOX	chr20:4164382-4164384	0.894245	0.894422	-0.000176918	0.3906	0.5238	0.1332	-8.00468	1.65565e-09	3.01166e-07	0.64027		FALSE
cg04182992	rs1000597	RP5-877J2.1	chr7:30897638-30897640	0.507172	0.54452	-0.0373477	0.125	0.2381	0.1131	-7.98463	1.75557e-09	3.19094e-07	0.639113		FALSE
cg27198679	rs11682581		chr2:121188393-121188395	0.806063	0.854988	-0.0489246	0.125	0.4762	0.3512	-7.98109	1.77385e-09	3.22169e-07	0.638909		FALSE
cg15088158	rs10475882	CTC-558O2.2	chr5:168653291-168653293	0.802214	0.776205	0.0260086	0.375	0.4762	0.1012	7.97205	1.82136e-09	3.30544e-07	0.638385		FALSE
cg16318949	rs12324079	MIR184;ANKRD34C-AS1	chr15:79209711-79209713	0.0543889	0.0836029	-0.0292139	0.3125	0.92857	0.61607	7.97016	1.83145e-09	3.31864e-07	0.638276		FALSE
cg20415053	rs12145714	CATSPER4	chr1:26201436-26201438	0.294809	0.326695	-0.0318858	0.2031	0.2857	0.0826	-7.97018	1.83136e-09	3.31864e-07	0.638277		FALSE
cg13196879	rs1116222	TRIM31	chr6:30103649-30103651	0.0836765	0.0796416	0.00403495	0.2969	0.4762	0.1793	7.96902	1.83753e-09	3.3271e-07	0.63821		FALSE
cg20916656	GSA-rs16992136	RP11-431M7.2	chr4:36348842-36348844	0.209454	0.1212	0.088254	0.04688	0.5	0.45312	7.96306	1.86986e-09	3.38104e-07	0.637865		FALSE
cg22960635	GSA-rs3829557	TELO2	chr16:1493149-1493151	0.0489997	0.0405322	0.00846751	0.2969	0.6667	0.3698	7.963	1.87019e-09	3.38104e-07	0.637861		FALSE
cg16885113	chr6:29648506	ZFP57	chr6:29680729-29680731	0.788667	0.663956	0.124711	0.4219	0.1905	-0.2314	-7.95937	1.89015e-09	3.41452e-07	0.637651		FALSE
cg20932822	rs4955268	CMTM8;RP11-384L8.1	chr3:32237743-32237745	0.618629	0.693439	-0.0748104	0.2812	0.675	0.3938	-7.95737	1.90126e-09	3.43196e-07	0.637534		FALSE
cg14521931	rs1370979		chr5:10832059-10832061	0.663718	0.640736	0.0229817	0.2344	0.2619	0.0275	7.9567	1.90501e-09	3.4361e-07	0.637495		FALSE
cg18621232	exm2263858	NKAIN1	chr1:31208848-31208850	0.4143	0.213481	0.200819	0.1406	0.5952	0.4546	7.9478	1.95526e-09	3.52403e-07	0.636978		FALSE
cg15505294	GSA-rs45595536	RNASE11	chr14:20583044-20583046	0.871277	0.857886	0.013391	0.0625	0.02381	-0.03869	-7.94492	1.97185e-09	3.55123e-07	0.63681	rs556889000	TRUE
cg08720028	rs13001660		chr2:716365-716367	0.675898	0.621768	0.0541302	0.4531	0.3571	-0.096	-7.94391	1.97767e-09	3.55898e-07	0.636752	rs13001660	TRUE
cg20681671	rs7553035		chr1:211518362-211518364	0.493643	0.618864	-0.12522	0.07812	0.4286	0.35048	-7.93986	2.00124e-09	3.59866e-07	0.636516		FALSE
cg25274915	rs11780863	RP11-539E17.5;U3;FAM83A	chr8:123181964-123181966	0.559713	0.560834	-0.00112084	0.2656	0.3333	0.0677	-7.93679	2.01933e-09	3.62843e-07	0.636337		FALSE
cg10519437	rs10132688	CFL2	chr14:34715349-34715351	0.699826	0.635737	0.0640889	0.4844	0.2381	-0.2463	-7.93499	2.03003e-09	3.64487e-07	0.636231		FALSE
cg00994649	GSA-rs6990449	CA13;C8orf59	chr8:85219155-85219157	0.726586	0.740101	-0.0135153	0.2188	0.07143	-0.14737	7.93377	2.03725e-09	3.65505e-07	0.636161		FALSE
cg14338145	GSA-rs544772		chr9:126305045-126305047	0.861388	0.786777	0.0746114	0.4688	0.1429	-0.3259	-7.93328	2.04018e-09	3.65753e-07	0.636132		FALSE
cg24875593	rs2276528	PDXK	chr21:43733127-43733129	0.725957	0.764939	-0.0389817	0.2031	0.1905	-0.0126	-7.92443	2.09382e-09	3.75084e-07	0.635615		FALSE
cg11680444	rs9873501	ROBO2	chr3:77097836-77097838	0.703851	0.7668	-0.0629493	0.2188	0.5	0.2812	-7.92253	2.10545e-09	3.76882e-07	0.635504		FALSE
cg12671533	rs9968276		chr4:15947926-15947928	0.786232	0.755511	0.030721	0.2188	0.1667	-0.0521	-7.9217	2.11057e-09	3.77266e-07	0.635456	rs557914510	TRUE
cg23548658	GSA-rs17017752	COLEC11	chr2:3613277-3613279	0.611798	0.639566	-0.0277684	0.01562	0.1667	0.15108	-7.92167	2.11079e-09	3.77266e-07	0.635454	rs17017752	TRUE
cg23707005	rs4823603	TBC1D22A	chr22:47162629-47162631	0.853251	0.834405	0.0188461	0.2969	0.4762	0.1793	7.91891	2.12793e-09	3.80042e-07	0.635292		FALSE
cg21874412	rs3847764		chr12:49283720-49283722	0.750244	0.834278	-0.0840341	0.04688	0.2619	0.21502	-7.91781	2.13479e-09	3.80978e-07	0.635228		FALSE
cg00791851	GSA-rs1251490	RP11-550H2.2	chr1:76053210-76053212	0.574244	0.562648	0.0115957	0.5	0.4762	-0.0238	-7.91595	2.14645e-09	3.82769e-07	0.635119	rs559048233	TRUE
cg08506353	rs3117016	HLA-DPB2	chr6:33128534-33128536	0.581045	0.364734	0.216311	0.4688	0.09524	-0.37356	-7.90966	2.1864e-09	3.89599e-07	0.63475	rs185037470	TRUE
cg21969292	rs8060686	AC040162.1;EDC4	chr16:67877601-67877603	0.879097	0.841453	0.0376445	0.2031	0.7857	0.5826	7.90536	2.21415e-09	3.94246e-07	0.634498		FALSE
cg00813745	GSA-rs577110	CLUL1;AP001178.1	chr18:603841-603843	0.901331	0.901489	-0.00015819	0.3438	0.5	0.1562	-7.90119	2.24137e-09	3.98792e-07	0.634254		FALSE
cg09335044	rs737967	CECR1	chr22:17221885-17221887	0.623023	0.633568	-0.0105446	0.4062	0.2857	-0.1205	7.89978	2.25066e-09	4.00143e-07	0.634171	rs570199144	TRUE
cg15350071	rs6089848	SLCO4A1	chr20:62683370-62683372	0.572972	0.622528	-0.0495558	0.4531	0.381	-0.0721	7.89344	2.29292e-09	4.07349e-07	0.633798		FALSE
cg16483163	rs7311218		chr12:1669451-1669453	0.212596	0.189914	0.0226821	0.1406	0.2857	0.1451	7.88418	2.35607e-09	4.18253e-07	0.633253		FALSE
cg05181799	rs3814055	NR1I2	chr3:119781211-119781213	0.237696	0.362695	-0.125	0.3906	0.1905	-0.2001	7.88387	2.3582e-09	4.18317e-07	0.633235		FALSE
cg16170237	rs58191693	TNIK	chr3:171443994-171443996	0.840212	0.851753	-0.0115419	0.0625	0.1905	0.128	-7.88176	2.37287e-09	4.20603e-07	0.63311		FALSE
cg10489650	rs17724172	DLGAP1	chr18:3512189-3512191	0.200242	0.219332	-0.0190902	0.1719	0.119	-0.0529	7.88102	2.37799e-09	4.21193e-07	0.633067		FALSE
cg03641300	rs4664308	PLA2R1	chr2:160060517-160060519	0.870062	0.828295	0.041767	0.4844	0.119	-0.3654	-7.8807	2.38024e-09	4.21276e-07	0.633048		FALSE
cg14332552	rs11155607	UST	chr6:148924631-148924633	0.819467	0.847479	-0.0280118	0.2344	0.5714	0.337	-7.87943	2.38911e-09	4.22529e-07	0.632973		FALSE
cg11489125	rs9525317	UPF3A	chr13:114297220-114297222	0.845316	0.864668	-0.0193528	0.0625	0.1905	0.128	-7.87635	2.41083e-09	4.26051e-07	0.632791		FALSE
cg10939912	rs62213385	PDE9A;AP001627.1	chr21:42738311-42738313	0.054055	0.089605	-0.03555	0.2188	0.02381	-0.19499	7.87116	2.44782e-09	4.32171e-07	0.632485		FALSE
cg27226927	exm2272613	DCXR;RP11-1182P23.5	chr17:82035986-82035988	0.637081	0.666544	-0.0294631	0.2031	0.5238	0.3207	-7.87098	2.44913e-09	4.32171e-07	0.632474		FALSE
cg15890469	rs2268613	PGF	chr14:74942142-74942144	0.452927	0.522071	-0.0691437	0.1719	0.619	0.4471	-7.87065	2.45152e-09	4.3227e-07	0.632455		FALSE
cg00507953	GSA-rs593982	RP11-770G2.2	chr11:65745646-65745648	0.705942	0.678711	0.0272319	0.1562	0.2143	0.0581	7.86966	2.45866e-09	4.33205e-07	0.632396		FALSE
cg15228268	rs11251720	PFKP	chr10:3104548-3104550	0.882207	0.866719	0.0154878	0.2812	0.4524	0.1712	7.86492	2.49312e-09	4.38949e-07	0.632116		FALSE
cg08523694	GSA-rs2215813		chr5:57780364-57780366	0.951834	0.946481	0.00535286	0.4531	0.6905	0.2374	-7.8627	2.50939e-09	4.4148e-07	0.631985		FALSE
cg15105517	rs909685	SYNGR1	chr22:39352406-39352408	0.747539	0.740376	0.00716279	0.25	0.4286	0.1786	-7.86245	2.51124e-09	4.4148e-07	0.63197		FALSE
cg03714235	GSA-rs72953992		chr1:87601146-87601148	0.746402	0.70182	0.0445819	0.07812	0.1905	0.11238	7.86059	2.525e-09	4.43568e-07	0.63186		FALSE
cg05957847	rs8062377		chr16:10612709-10612711	0.740825	0.770529	-0.0297035	0.2656	0.619	0.3534	-7.85958	2.53251e-09	4.44557e-07	0.6318		FALSE
cg11438323	rs868306	ZBTB7C	chr18:48295168-48295170	0.695242	0.617196	0.0780466	0.3281	0.2619	-0.0662	-7.85781	2.54569e-09	4.46538e-07	0.631696	rs868306	TRUE
cg18598329	rs2272123	FANCD2OS;FANCD2	chr3:10098993-10098995	0.827244	0.867218	-0.039974	0.1094	0.4286	0.3192	-7.85352	2.57801e-09	4.51872e-07	0.631441		FALSE
cg19336497	rs11023197	RRAS2	chr11:14359452-14359454	0.645789	0.57907	0.0667186	0.3281	0.1429	-0.1852	-7.8514	2.5941e-09	4.54355e-07	0.631316		FALSE
cg04446722	GSA-rs381821	ATP6V0A4	chr7:138751040-138751042	0.74703	0.742921	0.00410886	0.2031	0.3095	0.1064	-7.84591	2.63627e-09	4.61056e-07	0.63099		FALSE
cg16988262	rs16851855	RP4-680D5.2;CHCHD2P6	chr1:15604265-15604267	0.524282	0.506031	0.018251	0.3594	0.3571	-0.0023	7.84606	2.63512e-09	4.61056e-07	0.630999		FALSE
cg06563943	rs9902795	RP11-143K11.5;COG1	chr17:73192131-73192133	0.100697	0.0922501	0.00844708	0.3594	0.381	0.0216	-7.83647	2.71049e-09	4.73686e-07	0.630429		FALSE
cg10625090	rs6662706	CEP104	chr1:3815078-3815080	0.926982	0.944035	-0.0170535	0.4219	0.7857	0.3638	7.83473	2.72436e-09	4.75406e-07	0.630326		FALSE
cg15460297	GSA-rs1061098	WISP2;KCNK15-AS1	chr20:44728295-44728297	0.605226	0.645378	-0.0401515	0.3438	0.4286	0.0848	-7.83479	2.72387e-09	4.75406e-07	0.630329	rs11698592	TRUE
cg12470775	exm2266127	PRELID2	chr5:145836220-145836222	0.813554	0.873288	-0.0597347	0.03125	0.5714	0.54015	-7.83322	2.73651e-09	4.77172e-07	0.630236		FALSE
cg15178656	rs114847464	ANO1	chr11:70169207-70169209	0.397609	0.389699	0.00790983	0.1719	0.1429	-0.029	7.83144	2.75083e-09	4.79314e-07	0.63013		FALSE
cg06281714	GSA-rs12529093		chr6:32447432-32447434	0.748959	0.68953	0.0594286	0.1406	0.07143	-0.06917	-7.81878	2.85518e-09	4.95302e-07	0.629375	rs28895028	TRUE
cg06281714	GSA-rs13194556		chr6:32447432-32447434	0.748959	0.68953	0.0594286	0.1406	0.07143	-0.06917	-7.81878	2.85518e-09	4.95302e-07	0.629375	rs28895028	TRUE
cg06281714	GSA-rs13209059		chr6:32447432-32447434	0.748959	0.68953	0.0594286	0.1406	0.07143	-0.06917	-7.81878	2.85518e-09	4.95302e-07	0.629375	rs28895028	TRUE
cg06281714	GSA-rs13209234		chr6:32447432-32447434	0.748959	0.68953	0.0594286	0.1406	0.07143	-0.06917	-7.81878	2.85518e-09	4.95302e-07	0.629375	rs28895028	TRUE
cg06281714	GSA-rs28895028		chr6:32447432-32447434	0.748959	0.68953	0.0594286	0.1406	0.07143	-0.06917	-7.81878	2.85518e-09	4.95302e-07	0.629375	rs28895028	TRUE
cg16882433	rs12778917		chr10:114097324-114097326	0.811565	0.807025	0.00453941	0.2812	0.2143	-0.0669	7.81904	2.853e-09	4.95302e-07	0.629391		FALSE
cg20854293	rs74125930	NOS1AP	chr1:162142025-162142027	0.877835	0.884029	-0.00619395	0.125	0.2381	0.1131	-7.81772	2.8641e-09	4.96484e-07	0.629312		FALSE
cg12114963	rs7529664	WNT9A	chr1:227934660-227934662	0.478686	0.62939	-0.150704	0	0.1905	0.1905	-7.81705	2.86977e-09	4.97102e-07	0.629272		FALSE
cg13066461	seq-rs10833049	MRGPRX2	chr11:19056504-19056506	0.710515	0.705631	0.00488373	0.3125	0.381	0.0685	-7.8154	2.88374e-09	4.99156e-07	0.629173	rs10766524	TRUE
cg15215612	rs919276		chr19:50728478-50728480	0.0368579	0.0715882	-0.0347303	0.4062	0.07143	-0.33477	7.81062	2.92456e-09	5.0548e-07	0.628888		FALSE
cg15892785	seq-rs12744452	GPR153	chr1:6249282-6249284	0.0259657	0.03142	-0.00545427	0.3281	0.5952	0.2671	-7.81072	2.92369e-09	5.0548e-07	0.628894		FALSE
cg23505644	rs3095320	PSORS1C1;CDSN	chr6:31120656-31120658	0.362989	0.347104	0.0158854	0.2031	0.1667	-0.0364	-7.80789	2.94816e-09	5.08442e-07	0.628725		FALSE
cg23505644	rs3132545	PSORS1C1;CDSN	chr6:31120656-31120658	0.362989	0.347104	0.0158854	0.2031	0.1667	-0.0364	-7.80789	2.94816e-09	5.08442e-07	0.628725		FALSE
cg23505644	rs3132547	PSORS1C1;CDSN	chr6:31120656-31120658	0.362989	0.347104	0.0158854	0.2031	0.1667	-0.0364	-7.80789	2.94816e-09	5.08442e-07	0.628725		FALSE
cg13356808	GSA-rs16993685		chr19:6613801-6613803	0.099624	0.130879	-0.031255	0.125	0.07143	-0.05357	7.80747	2.95176e-09	5.0869e-07	0.6287		FALSE
cg22875332	GSA-rs1251079	RP4-682C21.5;ACADM	chr1:75724021-75724023	0.219154	0.307431	-0.0882777	0.4688	0.2857	-0.1831	7.80605	2.96415e-09	5.10452e-07	0.628615		FALSE
cg25840354	rs10004195	TLR10	chr4:38782536-38782538	0.254069	0.168269	0.0858	0.2344	0.381	0.1466	7.80491	2.97408e-09	5.11789e-07	0.628547		FALSE
cg14652038	rs3770146	EPHA4	chr2:221478798-221478800	0.701234	0.697982	0.00325299	0.375	0.4524	0.0774	7.8046	2.97687e-09	5.11895e-07	0.628528		FALSE
cg01930713	GSA-rs893817	LOXL1	chr15:73936122-73936124	0.482565	0.340154	0.142411	0.4531	0.2619	-0.1912	-7.80156	3.00362e-09	5.1612e-07	0.628346	rs893816	TRUE
cg03680338	rs7742855	CASC15	chr6:22043737-22043739	0.854409	0.854003	0.0004064	0.2344	0.3571	0.1227	-7.79558	3.0569e-09	5.24892e-07	0.627988		FALSE
cg19754622	rs4880352	STK32C	chr10:132232073-132232075	0.327254	0.376379	-0.0491244	0.3438	0.4762	0.1324	7.79391	3.07198e-09	5.27098e-07	0.627888		FALSE
cg26340725	rs11133333		chr4:54513600-54513602	0.830192	0.847465	-0.0172728	0.4531	0.1667	-0.2864	7.79332	3.07736e-09	5.27637e-07	0.627852		FALSE
cg21716844	rs12021079	ADPRHL1	chr13:113446504-113446506	0.876441	0.858552	0.0178885	0.2812	0.1667	-0.1145	-7.78821	3.12398e-09	5.35241e-07	0.627546		FALSE
cg00616965	rs5743854	TOLLIP;TOLLIP-AS1	chr11:1309986-1309988	0.0991973	0.0774613	0.0217359	0.1875	0.4048	0.2173	7.78618	3.14273e-09	5.37766e-07	0.627424		FALSE
cg21194808	rs10910045	SKI	chr1:2274058-2274060	0.893348	0.877919	0.0154285	0.3594	0.2857	-0.0737	-7.78612	3.14327e-09	5.37766e-07	0.627421		FALSE
cg00862290	GSA-rs10936997	KCNMB3	chr3:179267184-179267186	0.750057	0.650066	0.099991	0.4531	0.8571	0.404	-7.78553	3.1487e-09	5.38019e-07	0.627385		FALSE
cg09624128	GSA-rs62532824	NFIB	chr9:14372711-14372713	0.383574	0.378709	0.00486509	0.1094	0.2143	0.1049	-7.78547	3.14931e-09	5.38019e-07	0.627381		FALSE
cg19584733	GSA-rs7851902	DENND4C	chr9:19298548-19298550	0.791555	0.663656	0.127899	0.1562	0.4286	0.2724	7.78367	3.16601e-09	5.4048e-07	0.627274		FALSE
cg09196959	rs2021723	TRIM40	chr6:30136662-30136664	0.0760538	0.0614676	0.0145862	0.1875	0.2619	0.0744	7.78255	3.17651e-09	5.41098e-07	0.627206		FALSE
cg09196959	rs2021731	TRIM40	chr6:30136662-30136664	0.0760538	0.0614676	0.0145862	0.1875	0.2619	0.0744	7.78255	3.17651e-09	5.41098e-07	0.627206		FALSE
cg13925751	GSA-rs73114312		chr3:5049971-5049973	0.812797	0.880064	-0.0672664	0.01562	0.1667	0.15108	-7.78301	3.1722e-09	5.41098e-07	0.627234		FALSE
cg22531801	rs6667053	GNG4	chr1:235642769-235642771	0.414458	0.345273	0.0691849	0.2969	0.619	0.3221	7.78072	3.19366e-09	5.43628e-07	0.627096		FALSE
cg11124823	rs12411806	RP11-36D19.9	chr10:80253112-80253114	0.738186	0.739373	-0.00118635	0.2344	0.1905	-0.0439	-7.77683	3.2305e-09	5.49502e-07	0.626862	rs552596043	TRUE
cg13838055	GSA-rs4802210	ZNF234	chr19:44141198-44141200	0.13003	0.1836	-0.0535698	0.4219	0.881	0.4591	7.77653	3.23329e-09	5.4958e-07	0.626844		FALSE
cg03344109	rs1129460	RCN3	chr19:49543219-49543221	0.955125	0.955462	-0.000336842	0.09375	0.09524	0.00149	-7.77327	3.26457e-09	5.54099e-07	0.626648		FALSE
cg03344109	seq-rs34654230	RCN3	chr19:49543219-49543221	0.955125	0.955462	-0.000336842	0.09375	0.09524	0.00149	-7.77327	3.26457e-09	5.54099e-07	0.626648		FALSE
cg05132925	GSA-rs77018082	RP11-195M16.3	chr1:109896204-109896206	0.490085	0.451594	0.0384914	0.03125	0.2143	0.18305	7.77028	3.29343e-09	5.58595e-07	0.626468		FALSE
cg17457796	GSA-rs35148174	MATN2	chr8:97867916-97867918	0.733707	0.632372	0.101335	0.4062	0.2143	-0.1919	-7.76978	3.29827e-09	5.59014e-07	0.626438		FALSE
cg08724284	rs1525339		chr8:82841287-82841289	0.812378	0.823382	-0.0110039	0.2656	0.381	0.1154	-7.76566	3.33855e-09	5.65435e-07	0.62619		FALSE
cg00795791	GSA-rs35150201	C7orf73	chr7:135661313-135661315	0.71237	0.644834	0.0675362	0.4688	0.6429	0.1741	-7.7583	3.41183e-09	5.77431e-07	0.625745		FALSE
cg00545801	rs3844105	BICD1	chr12:32302390-32302392	0.284666	0.351031	-0.0663651	0.25	0.1429	-0.1071	7.75336	3.46187e-09	5.8548e-07	0.625447		FALSE
cg07219651	rs73945554		chr18:11524058-11524060	0.580806	0.52219	0.0586161	0.2812	0.4762	0.195	7.75116	3.48436e-09	5.88441e-07	0.625314		FALSE
cg14167103	GSA-rs12022113	SSX2IP	chr1:84672319-84672321	0.802505	0.837014	-0.0345093	0.1719	0.6429	0.471	-7.75124	3.48357e-09	5.88441e-07	0.625319		FALSE
cg03036047	GSA-rs72847940	BTNL2	chr6:32394966-32394968	0.886529	0.891673	-0.00514326	0.09375	0.09524	0.00149	-7.74987	3.49763e-09	5.90258e-07	0.625236	rs28362678	TRUE
cg01770799	rs9934699	IRF8;MIR6774	chr16:85918056-85918058	0.730234	0.780898	-0.0506648	0.1562	0.5476	0.3914	-7.74334	3.56563e-09	6.00446e-07	0.624841		FALSE
cg13223677	GSA-rs509227	GCNT2	chr6:10534539-10534541	0.822969	0.802978	0.0199912	0.3438	0.1667	-0.1771	-7.74338	3.56525e-09	6.00446e-07	0.624843		FALSE
cg13223677	JHU_6.10535590	GCNT2	chr6:10534539-10534541	0.822969	0.802978	0.0199912	0.3438	0.1667	-0.1771	-7.74338	3.56525e-09	6.00446e-07	0.624843		FALSE
cg00459509	GSA-rs11059553		chr12:128157921-128157923	0.859549	0.821052	0.0384968	0.1719	0.07143	-0.10047	-7.74158	3.58422e-09	6.02716e-07	0.624735	rs34823417	TRUE
cg00459509	rs61939534		chr12:128157921-128157923	0.859549	0.821052	0.0384968	0.1719	0.07143	-0.10047	-7.74158	3.58422e-09	6.02716e-07	0.624735	rs34823417	TRUE
cg11266396	rs6968800	RP11-310H4.1	chr7:55586735-55586737	0.556349	0.326178	0.23017	0.2969	0.6667	0.3698	7.73992	3.60178e-09	6.05238e-07	0.624634	rs6948102	TRUE
cg13478045	GSA-rs11103405		chr9:134585473-134585475	0.653455	0.55813	0.095325	0.1094	0.381	0.2716	7.73921	3.6094e-09	6.06087e-07	0.624591		FALSE
cg16298867	rs7340016		chr1:2917077-2917079	0.740126	0.759539	-0.019413	0.1562	0.2381	0.0819	-7.7367	3.6362e-09	6.10152e-07	0.624439		FALSE
cg08717807	GSA-rs9930924		chr16:85497807-85497809	0.462325	0.393619	0.0687059	0.4531	0.381	-0.0721	7.73215	3.68535e-09	6.1796e-07	0.624163	rs9931008	TRUE
cg08009184	GSA-rs7983449	COL4A2	chr13:110438394-110438396	0.6972	0.724494	-0.0272938	0.2656	0.4524	0.1868	-7.7315	3.6924e-09	6.18703e-07	0.624123		FALSE
cg00234261	rs12533730	WDR86-AS1;WDR86	chr7:151408995-151408997	0.0444546	0.0457584	-0.00130385	0.2188	0.2143	-0.0045	7.73059	3.70237e-09	6.19932e-07	0.624068		FALSE
cg04130408	rs10236516	CLIP2	chr7:74288905-74288907	0.236796	0.289445	-0.0526493	0.1719	0.381	0.2091	-7.7279	3.73187e-09	6.24429e-07	0.623905	rs10236516	TRUE
cg04416045	rs4968779	RP11-269G24.6	chr17:63455239-63455241	0.494536	0.560125	-0.0655894	0.4219	0.1429	-0.279	7.72722	3.73934e-09	6.2445e-07	0.623864	rs9894082	TRUE
cg07806607	rs62194838	C2orf80	chr2:208179737-208179739	0.912556	0.890509	0.0220463	0.5	0.1667	-0.3333	-7.72717	3.73993e-09	6.2445e-07	0.62386		FALSE
cg09812070	rs2229940	GABRB1;GABRA4	chr4:46993671-46993673	0.0645959	0.0644918	0.000104133	0.4375	0.3571	-0.0804	7.72748	3.73644e-09	6.2445e-07	0.62388		FALSE
cg15290312	rs2889529	KIAA1731NL;TIMP2	chr17:78901056-78901058	0.796882	0.822716	-0.0258343	0.5	0.4048	-0.0952	7.72202	3.79717e-09	6.33557e-07	0.623548	rs4789864	TRUE
cg09066676	rs58800379	MSLNL;LA16c-335H7.2;MIR662	chr16:769525-769527	0.66027	0.776631	-0.116361	0.01562	0.3095	0.29388	-7.71872	3.83442e-09	6.39321e-07	0.623347		FALSE
cg04970287	GSA-rs17202428	BTNL2	chr6:32394860-32394862	0.847247	0.821341	0.0259061	0.0625	0.09524	0.03274	-7.71518	3.87463e-09	6.45114e-07	0.623131	rs41535850	TRUE
cg04970287	GSA-rs34525489	BTNL2	chr6:32394860-32394862	0.847247	0.821341	0.0259061	0.0625	0.09524	0.03274	-7.71518	3.87463e-09	6.45114e-07	0.623131	rs41535850	TRUE
cg08277287	rs28464028	BECN1P1	chr1:241957604-241957606	0.887952	0.861091	0.0268604	0.3594	0.6429	0.2835	7.71483	3.87871e-09	6.45338e-07	0.62311		FALSE
cg02115403	rs77773813	RP4-601P9.1	chr12:114768476-114768478	0.77033	0.755888	0.0144412	0.1094	0.07143	-0.03797	-7.71343	3.89477e-09	6.47552e-07	0.623025		FALSE
cg11987759	GSA-rs9530	GUSB	chr7:65960875-65960877	0.775148	0.746563	0.0285848	0.2969	0.5714	0.2745	7.71285	3.90142e-09	6.48202e-07	0.622989		FALSE
cg05179499	rs2432561	RP11-505K9.4;OSGIN1	chr16:83949063-83949065	0.777602	0.715025	0.0625768	0.1094	0.04762	-0.06178	-7.70651	3.97513e-09	6.5952e-07	0.622603	rs2432561	TRUE
cg17001106	rs3814557	RP11-548K23.11;PI4K2A	chr10:97640485-97640487	0.0482982	0.0410591	0.00723913	0.2656	0.619	0.3534	7.70659	3.97417e-09	6.5952e-07	0.622608		FALSE
cg16861968	rs4719278		chr7:1753141-1753143	0.713105	0.719465	-0.00635962	0.2969	0.4524	0.1555	-7.70434	4.00071e-09	6.63298e-07	0.622471		FALSE
cg09622269	rs16931938	DUPD1	chr10:75044166-75044168	0.514509	0.473451	0.0410582	0.03125	0.4524	0.42115	7.70362	4.00918e-09	6.64235e-07	0.622427		FALSE
cg12660610	GSA-rs3847193	QRFP	chr9:130894299-130894301	0.806173	0.756119	0.0500542	0.2031	0.6429	0.4398	7.69665	4.09259e-09	6.77579e-07	0.622001		FALSE
cg00415024	rs6070116		chr20:57469295-57469297	0.648975	0.557851	0.0911242	0.3594	0.2381	-0.1213	-7.69492	4.11356e-09	6.80572e-07	0.621896	rs17409421	TRUE
cg25764570	rs2395181	HLA-DRA	chr6:32439511-32439513	0.506831	0.542808	-0.0359777	0.2188	0.2143	-0.0045	7.69234	4.14503e-09	6.84818e-07	0.621738		FALSE
cg25764570	rs3129875	HLA-DRA	chr6:32439511-32439513	0.506831	0.542808	-0.0359777	0.2188	0.2143	-0.0045	7.69234	4.14503e-09	6.84818e-07	0.621738		FALSE
cg26267481	rs3756663	TARS;CTD-2203K17.1	chr5:33440133-33440135	0.0542842	0.0653311	-0.0110469	0.2188	0.2143	-0.0045	7.69061	4.16632e-09	6.87855e-07	0.621632		FALSE
cg22688471	GSA-rs1890106		chr15:79495800-79495802	0.484641	0.533649	-0.0490082	0.3125	0.3095	-0.003	-7.68743	4.20571e-09	6.93872e-07	0.621437	rs11629620	TRUE
cg14665406	GSA-rs441463	LYRM4	chr6:5112595-5112597	0.726306	0.720126	0.00617951	0.4219	0.4286	0.0067	7.68482	4.23821e-09	6.98744e-07	0.621278		FALSE
cg25533133	rs2993294	RP11-120K24.5;MCF2L	chr13:113009704-113009706	0.623895	0.625612	-0.0017169	0.1094	0.1429	0.0335	-7.6837	4.25233e-09	7.00584e-07	0.621209	rs2993294	TRUE
cg10128998	GSA-rs17292683		chr9:126554654-126554656	0.737987	0.747548	-0.00956118	0.375	0.2381	-0.1369	7.67844	4.31893e-09	7.11059e-07	0.620887		FALSE
cg16991905	rs4714552	CCND3	chr6:42023095-42023097	0.910376	0.899585	0.0107918	0.2969	0.35	0.0531	-7.6763	4.3463e-09	7.15066e-07	0.620756		FALSE
cg26853071	rs11038235	AC068858.1	chr11:44973082-44973084	0.699766	0.662678	0.0370876	0.1719	0.09524	-0.07666	-7.67531	4.35914e-09	7.16679e-07	0.620695	rs11038235	TRUE
cg18801825	GSA-rs79514772	GNG7	chr19:2648561-2648563	0.219764	0.201165	0.0185985	0.1406	0.04762	-0.09298	-7.67316	4.38694e-09	7.20748e-07	0.620563	rs79514772	TRUE
cg03198009	chr6:29648506	ZFP57	chr6:29680826-29680828	0.589608	0.458077	0.131531	0.4219	0.1905	-0.2314	-7.67152	4.40823e-09	7.23237e-07	0.620462		FALSE
cg06297356	GSA-rs7187700	LMF1	chr16:962734-962736	0.958016	0.961632	-0.00361532	0.1719	0.4762	0.3043	-7.67156	4.40764e-09	7.23237e-07	0.620465	rs181683507	TRUE
cg25365379	rs7007884	ARHGEF10	chr8:1858894-1858896	0.809212	0.811474	-0.00226137	0.2031	0.1905	-0.0126	-7.66436	4.50255e-09	7.38199e-07	0.620022		FALSE
cg15131156	rs3829646	HAS1	chr19:51725146-51725148	0.599521	0.579806	0.0197149	0.1406	0.07143	-0.06917	-7.66407	4.50641e-09	7.3832e-07	0.620005	rs3829646	TRUE
cg00334532	rs9276427	HLA-DQA2	chr6:32744315-32744317	0.820877	0.804974	0.0159029	0.4531	0.4048	-0.0483	7.65309	4.65521e-09	7.62168e-07	0.619329		FALSE
cg12858166	rs73739621	HLA-DPA1	chr6:33065398-33065400	0.559258	0.759678	-0.200419	0.09375	0.3333	0.23955	-7.6516	4.67577e-09	7.64474e-07	0.619237	rs200239692	TRUE
cg12858166	rs7905	HLA-DPA1	chr6:33065398-33065400	0.559258	0.759678	-0.200419	0.09375	0.3333	0.23955	-7.6516	4.67577e-09	7.64474e-07	0.619237	rs200239692	TRUE
cg24103044	rs11753939	RNF39	chr6:30072023-30072025	0.464412	0.431336	0.0330766	0.0625	0.2381	0.1756	7.64713	4.73802e-09	7.74115e-07	0.618961		FALSE
cg03356492	rs10502673	CELF4	chr18:37482574-37482576	0.525042	0.545881	-0.0208391	0.2344	0.5	0.2656	-7.64505	4.7673e-09	7.75371e-07	0.618833		FALSE
cg16078649	rs2301753	RNF39	chr6:30071688-30071690	0.202698	0.123424	0.0792738	0.07812	0.2857	0.20758	7.64495	4.76871e-09	7.75371e-07	0.618827		FALSE
cg16078649	rs9261292	RNF39	chr6:30071688-30071690	0.202698	0.123424	0.0792738	0.07812	0.2857	0.20758	7.64495	4.76871e-09	7.75371e-07	0.618827		FALSE
cg16078649	rs9261294	RNF39	chr6:30071688-30071690	0.202698	0.123424	0.0792738	0.07812	0.2857	0.20758	7.64495	4.76871e-09	7.75371e-07	0.618827		FALSE
cg16078649	rs9261297	RNF39	chr6:30071688-30071690	0.202698	0.123424	0.0792738	0.07812	0.2857	0.20758	7.64495	4.76871e-09	7.75371e-07	0.618827		FALSE
cg16078649	rs9261298	RNF39	chr6:30071688-30071690	0.202698	0.123424	0.0792738	0.07812	0.2857	0.20758	7.64495	4.76871e-09	7.75371e-07	0.618827		FALSE
cg16078649	rs9261300	RNF39	chr6:30071688-30071690	0.202698	0.123424	0.0792738	0.07812	0.2857	0.20758	7.64495	4.76871e-09	7.75371e-07	0.618827		FALSE
cg20521586	rs1913597	TRIM49D2	chr11:89923340-89923342	0.714739	0.742381	-0.027642	0.2188	0.119	-0.0998	7.64346	4.78984e-09	7.7827e-07	0.618735		FALSE
cg05350030	rs693552	ATP2C2;RP11-517C16.2	chr16:84459431-84459433	0.840248	0.845074	-0.00482582	0.4062	0.5476	0.1414	-7.64267	4.80108e-09	7.79023e-07	0.618686		FALSE
cg19508671	rs17650082	CTD-2184D3.5	chr15:52100611-52100613	0.560588	0.670419	-0.10983	0.2656	0.3571	0.0915	-7.64271	4.8005e-09	7.79023e-07	0.618688		FALSE
cg01806741	rs2569868		chr6:1526836-1526838	0.701093	0.713474	-0.0123806	0.2812	0.3095	0.0283	-7.64226	4.80689e-09	7.79429e-07	0.618661	rs116799625	TRUE
cg22583825	rs41285816	PERM1	chr1:982190-982192	0.388418	0.365388	0.0230297	0.2656	0.1429	-0.1227	-7.63712	4.88056e-09	7.90832e-07	0.618343		FALSE
cg04575752	GSA-rs13316876	GADL1	chr3:30780395-30780397	0.86545	0.880727	-0.0152773	0.04688	0.5238	0.47692	-7.63014	4.98247e-09	8.06791e-07	0.617912	rs181579692	TRUE
cg24100841	chr6:29648506	ZFP57	chr6:29681246-29681248	0.634716	0.549927	0.0847895	0.4219	0.1905	-0.2314	-7.62607	5.04287e-09	8.16012e-07	0.61766		FALSE
cg20491697	GSA-rs7283989	COL6A1	chr21:46000818-46000820	0.799178	0.781576	0.0176026	0.4688	0.381	-0.0878	-7.62387	5.07593e-09	8.18612e-07	0.617523		FALSE
cg26858414	rs1042126	PSORS1C1;CDSN	chr6:31115544-31115546	0.566587	0.558	0.00858616	0.4219	0.381	-0.0409	-7.62315	5.0867e-09	8.18612e-07	0.617479		FALSE
cg26858414	rs1042134	PSORS1C1;CDSN	chr6:31115544-31115546	0.566587	0.558	0.00858616	0.4219	0.381	-0.0409	-7.62315	5.0867e-09	8.18612e-07	0.617479		FALSE
cg26858414	rs1042141	PSORS1C1;CDSN	chr6:31115544-31115546	0.566587	0.558	0.00858616	0.4219	0.381	-0.0409	-7.62315	5.0867e-09	8.18612e-07	0.617479		FALSE
cg26858414	rs1042145	PSORS1C1;CDSN	chr6:31115544-31115546	0.566587	0.558	0.00858616	0.4219	0.381	-0.0409	-7.62315	5.0867e-09	8.18612e-07	0.617479		FALSE
cg26858414	rs1042147	PSORS1C1;CDSN	chr6:31115544-31115546	0.566587	0.558	0.00858616	0.4219	0.381	-0.0409	-7.62315	5.0867e-09	8.18612e-07	0.617479		FALSE
cg26858414	rs3094217	PSORS1C1;CDSN	chr6:31115544-31115546	0.566587	0.558	0.00858616	0.4219	0.381	-0.0409	-7.62315	5.0867e-09	8.18612e-07	0.617479		FALSE
cg26858414	rs3094219	PSORS1C1;CDSN	chr6:31115544-31115546	0.566587	0.558	0.00858616	0.4219	0.381	-0.0409	-7.62315	5.0867e-09	8.18612e-07	0.617479		FALSE
cg25423573	rs10824749	RP11-342M3.5;ZCCHC24	chr10:79399225-79399227	0.583622	0.499359	0.084263	0.2656	0.5476	0.282	7.62252	5.09626e-09	8.19591e-07	0.617439		FALSE
cg21928147	rs2074027	MAP2K6	chr17:69506367-69506369	0.867427	0.862203	0.0052243	0.4375	0.381	-0.0565	-7.61831	5.16021e-09	8.29311e-07	0.617178		FALSE
cg10004681	rs2860183	INSR	chr19:7189355-7189357	0.68828	0.652449	0.0358304	0.4062	0.5952	0.189	7.61283	5.24466e-09	8.42309e-07	0.616838		FALSE
cg12555086	rs1332329	LIPA	chr10:89242832-89242834	0.688289	0.642719	0.0455694	0.4688	0.6667	0.1979	-7.61045	5.28169e-09	8.47102e-07	0.616691		FALSE
cg22055513	rs13344462	CTB-167G5.6	chr19:53603338-53603340	0.86554	0.838063	0.0274766	0.1094	0.2381	0.1287	7.61067	5.27835e-09	8.47102e-07	0.616704		FALSE
cg09456260	rs526896		chr5:135020370-135020372	0.772325	0.654043	0.118283	0.25	0.1429	-0.1071	-7.60833	5.31497e-09	8.51862e-07	0.616559	rs72800392	TRUE
cg11957130	rs7799245	ATXN7L1	chr7:105666107-105666109	0.441218	0.414349	0.0268688	0.3438	0.381	0.0372	7.60615	5.34953e-09	8.56819e-07	0.616423	rs7799245	TRUE
cg23397584	rs3095340		chr6:30759195-30759197	0.155121	0.152533	0.00258804	0.1719	0.2143	0.0424	7.6056	5.35829e-09	8.57639e-07	0.616389		FALSE
cg00301762	rs10270726		chr7:1674419-1674421	0.454292	0.522853	-0.0685608	0.3438	0.7857	0.4419	7.60491	5.36914e-09	8.58794e-07	0.616347		FALSE
cg16405210	rs28614045	UVSSA	chr4:1380925-1380927	0.93978	0.938878	0.000901987	0.3281	0.3571	0.029	7.59891	5.46553e-09	8.73619e-07	0.615973		FALSE
cg01351857	rs5757373	CTA-150C2.13	chr22:38924505-38924507	0.230673	0.163475	0.0671983	0.1094	0.4524	0.343	7.5972	5.49331e-09	8.76278e-07	0.615867		FALSE
cg03043804	rs11160284	RP11-1070N10.6;TCL1B	chr14:95686368-95686370	0.855694	0.897781	-0.0420874	0.4219	0.6667	0.2448	7.59742	5.48968e-09	8.76278e-07	0.615881		FALSE
cg14223505	rs2663123	RP11-654A16.3	chr15:99051272-99051274	0.615399	0.660004	-0.0446051	0.4375	0.7857	0.3482	7.59726	5.49227e-09	8.76278e-07	0.615871		FALSE
cg06657721	rs9366597	RP11-367G6.3;FAM65B	chr6:25027389-25027391	0.610848	0.590988	0.0198595	0.2344	0.3571	0.1227	-7.59563	5.51891e-09	8.79428e-07	0.615769		FALSE
cg16533363	rs73981911		chr17:17363973-17363975	0.740164	0.693256	0.0469079	0.0625	0.09524	0.03274	-7.59553	5.52051e-09	8.79428e-07	0.615763	rs73981911	TRUE
cg11494616	GSA-rs10432626	TMEM131	chr2:97944715-97944717	0.866315	0.858397	0.00791804	0.3125	0.3571	0.0446	-7.59493	5.53044e-09	8.80414e-07	0.615725		FALSE
cg18473978	rs3747669	TNK2	chr3:195888514-195888516	0.953221	0.957136	-0.0039148	0.3125	0.6429	0.3304	-7.59275	5.56623e-09	8.85515e-07	0.61559		FALSE
cg01922211	rs9961087	LDLRAD4	chr18:13302671-13302673	0.0892233	0.108156	-0.018933	0.2188	0.2619	0.0431	-7.58154	5.75443e-09	9.14839e-07	0.61489	rs9961087	TRUE
cg20590617	rs6486574	RP11-662M24.2;RIMBP2	chr12:130716722-130716724	0.0410445	0.0396824	0.00136208	0.3125	0.4286	0.1161	7.58031	5.77543e-09	9.17558e-07	0.614813		FALSE
cg07497663	rs9261418	TRIM31-AS1;TRIM31	chr6:30108881-30108883	0.654448	0.577552	0.0768958	0.1875	0.04762	-0.13988	-7.57677	5.83647e-09	9.26632e-07	0.614592	rs9261418	TRUE
cg08292959	GSA-rs571264	MGAT5B	chr17:76882337-76882339	0.614646	0.75072	-0.136074	0.125	0.4524	0.3274	-7.57543	5.85978e-09	9.29707e-07	0.614508	rs1663456	TRUE
cg03465320	rs3763346	TAP1;PSMB9	chr6:32855300-32855302	0.592914	0.631228	-0.0383136	0.375	0.619	0.244	-7.56948	5.96407e-09	9.45618e-07	0.614136		FALSE
cg25106071	rs1738475		chr1:23211156-23211158	0.727912	0.716723	0.0111892	0.4844	0.5238	0.0394	-7.56732	6.00255e-09	9.51079e-07	0.614		FALSE
cg17773808	rs4765011	DHX37	chr12:124961877-124961879	0.607995	0.660673	-0.0526778	0.2031	0.4048	0.2017	-7.56654	6.01634e-09	9.52625e-07	0.613952		FALSE
cg04227400	rs378149	CLEC10A	chr17:7078660-7078662	0.863626	0.887396	-0.02377	0.0625	0.4762	0.4137	-7.56495	6.04481e-09	9.56492e-07	0.613852		FALSE
cg07779051	rs2286974	CLEC16A	chr16:11020932-11020934	0.832835	0.823068	0.00976747	0.3594	0.5238	0.1644	-7.56084	6.11906e-09	9.67591e-07	0.613594		FALSE
cg05604158	GSA-rs16864736		chr2:176932163-176932165	0.760861	0.749437	0.0114239	0.4677	0.4762	0.0085	-7.55882	6.15589e-09	9.72111e-07	0.613467	rs145724989	TRUE
cg19284918	rs342275	CTB-111H14.1	chr7:106718769-106718771	0.308781	0.234964	0.0738174	0.5	0.1429	-0.3571	-7.55904	6.15177e-09	9.72111e-07	0.613481	rs342275	TRUE
cg25752492	rs6921880		chr6:163920214-163920216	0.688834	0.706418	-0.0175843	0.4688	0.3095	-0.1593	7.55829	6.16558e-09	9.7299e-07	0.613434		FALSE
cg19814552	rs9852113		chr3:27560180-27560182	0.66571	0.682409	-0.0166994	0.3594	0.619	0.2596	7.55755	6.1791e-09	9.74472e-07	0.613388		FALSE
cg21579147	rs34393987	SPINK2	chr4:56822170-56822172	0.230813	0.157982	0.0728318	0.0625	0.2619	0.1994	7.55535	6.2196e-09	9.79584e-07	0.61325		FALSE
cg23163653	rs6457246		chr6:30597607-30597609	0.446308	0.469045	-0.0227377	0.03125	0.09524	0.06399	-7.55489	6.22812e-09	9.79584e-07	0.613221	rs113784283	TRUE
cg23163653	rs7742754		chr6:30597607-30597609	0.446308	0.469045	-0.0227377	0.03125	0.09524	0.06399	-7.55489	6.22812e-09	9.79584e-07	0.613221	rs113784283	TRUE
cg24158963	rs4235256	HTRA3	chr4:8291073-8291075	0.538846	0.485067	0.0537786	0.5	0.2143	-0.2857	-7.55501	6.2259e-09	9.79584e-07	0.613228		FALSE
cg22961107	GSA-rs7642341		chr3:194376078-194376080	0.785121	0.740417	0.0447045	0.25	0.7857	0.5357	7.55465	6.23255e-09	9.79627e-07	0.613206		FALSE
cg22535403	exm-rs505922	ABO	chr9:133274615-133274617	0.503202	0.44858	0.054622	0.4062	0.4524	0.0462	7.55081	6.30399e-09	9.90197e-07	0.612965		FALSE
cg11747594	chr6:29648506	ZFP57	chr6:29680447-29680449	0.74209	0.632948	0.109142	0.4219	0.1905	-0.2314	-7.54681	6.37939e-09	1.00137e-06	0.612713		FALSE
cg12633154	rs2301753	RNF39	chr6:30071657-30071659	0.264494	0.169097	0.0953975	0.07812	0.2857	0.20758	7.54536	6.40695e-09	1.0017e-06	0.612622		FALSE
cg12633154	rs9261292	RNF39	chr6:30071657-30071659	0.264494	0.169097	0.0953975	0.07812	0.2857	0.20758	7.54536	6.40695e-09	1.0017e-06	0.612622		FALSE
cg12633154	rs9261294	RNF39	chr6:30071657-30071659	0.264494	0.169097	0.0953975	0.07812	0.2857	0.20758	7.54536	6.40695e-09	1.0017e-06	0.612622		FALSE
cg12633154	rs9261297	RNF39	chr6:30071657-30071659	0.264494	0.169097	0.0953975	0.07812	0.2857	0.20758	7.54536	6.40695e-09	1.0017e-06	0.612622		FALSE
cg12633154	rs9261298	RNF39	chr6:30071657-30071659	0.264494	0.169097	0.0953975	0.07812	0.2857	0.20758	7.54536	6.40695e-09	1.0017e-06	0.612622		FALSE
cg12633154	rs9261300	RNF39	chr6:30071657-30071659	0.264494	0.169097	0.0953975	0.07812	0.2857	0.20758	7.54536	6.40695e-09	1.0017e-06	0.612622		FALSE
cg22666894	rs1545976	CDHR2	chr5:176579543-176579545	0.786962	0.78033	0.00663211	0.3281	0.1667	-0.1614	-7.54511	6.41163e-09	1.00177e-06	0.612606		FALSE
cg27086157	rs9314891	RASA3	chr13:114107130-114107132	0.704994	0.72903	-0.0240367	0.4062	0.4762	0.07	7.54173	6.47623e-09	1.01119e-06	0.612394	rs56205709	TRUE
cg14718848	rs4245079	ETS1	chr11:128550967-128550969	0.362001	0.422683	-0.0606819	0.3281	0.4762	0.1481	-7.54021	6.50555e-09	1.0151e-06	0.612298		FALSE
cg22494932	chr6:29648506	ZFP57	chr6:29680601-29680603	0.831553	0.714726	0.116827	0.4219	0.1905	-0.2314	-7.53573	6.59284e-09	1.02804e-06	0.612015		FALSE
cg17569235	GSA-rs78046578	NAAA	chr4:75916019-75916021	0.595054	0.656456	-0.0614022	0.01562	0.2143	0.19868	-7.53481	6.61089e-09	1.03017e-06	0.611957		FALSE
cg06413759	GSA-rs4459954		chr4:164871857-164871859	0.852642	0.870754	-0.0181119	0.1719	0.4286	0.2567	-7.53315	6.64345e-09	1.03456e-06	0.611853		FALSE
cg22762409	rs897200	STAT4	chr2:191153013-191153015	0.227458	0.194303	0.0331551	0.4062	0.7619	0.3557	-7.53265	6.65337e-09	1.03542e-06	0.611821		FALSE
cg11750034	rs75701347	KRBA1	chr7:149723532-149723534	0.823668	0.846538	-0.0228708	0.07812	0.2619	0.18378	-7.51949	6.91879e-09	1.07602e-06	0.610991		FALSE
cg18899797	GSA-rs74820434	CTB-35F21.1	chr5:139740474-139740476	0.786325	0.720426	0.0658995	0.09375	0	-0.09375	-7.51828	6.94373e-09	1.07919e-06	0.610914	rs74820434	TRUE
cg14842110	rs9359554	UBE3D	chr6:83008855-83008857	0.434118	0.4012	0.0329181	0.3281	0.4762	0.1481	7.51679	6.97459e-09	1.08327e-06	0.61082		FALSE
cg22077389	GSA-rs486816	EIF2AK4	chr15:39934071-39934073	0.0211317	0.0193344	0.0017973	0.2812	0.5476	0.2664	7.51638	6.98313e-09	1.08388e-06	0.610794		FALSE
cg06321045	rs3095320	PSORS1C1;CDSN	chr6:31120565-31120567	0.32906	0.320912	0.00814765	0.2031	0.1667	-0.0364	-7.51277	7.05837e-09	1.0934e-06	0.610566		FALSE
cg06321045	rs3132545	PSORS1C1;CDSN	chr6:31120565-31120567	0.32906	0.320912	0.00814765	0.2031	0.1667	-0.0364	-7.51277	7.05837e-09	1.0934e-06	0.610566		FALSE
cg06321045	rs3132547	PSORS1C1;CDSN	chr6:31120565-31120567	0.32906	0.320912	0.00814765	0.2031	0.1667	-0.0364	-7.51277	7.05837e-09	1.0934e-06	0.610566		FALSE
cg03700417	rs10769150	RP11-430H10.4	chr11:45471120-45471122	0.426606	0.487489	-0.0608825	0.01562	0.2857	0.27008	-7.51226	7.06919e-09	1.09436e-06	0.610533		FALSE
cg21160290	exm-rs505922	ABO	chr9:133274524-133274526	0.709908	0.644334	0.065574	0.4062	0.4524	0.0462	7.51198	7.07494e-09	1.09453e-06	0.610516		FALSE
cg13688202	rs94788	SPTB	chr14:64763568-64763570	0.584253	0.621452	-0.0371987	0.1719	0.5238	0.3519	-7.51141	7.08702e-09	1.09568e-06	0.610479		FALSE
cg05265849	rs1800795	IL6;AC073072.5	chr7:22727770-22727772	0.29121	0.228718	0.0624924	0.3281	0.09524	-0.23286	-7.50748	7.17022e-09	1.1071e-06	0.610231		FALSE
cg05265849	rs2069832	IL6;AC073072.5	chr7:22727770-22727772	0.29121	0.228718	0.0624924	0.3281	0.09524	-0.23286	-7.50748	7.17022e-09	1.1071e-06	0.610231		FALSE
cg00024416	GSA-rs5760093	MIF-AS1	chr22:23898199-23898201	0.196463	0.200749	-0.00428599	0.2812	0.4286	0.1474	7.507	7.18053e-09	1.10796e-06	0.6102		FALSE
cg10358780	GSA-rs1061627	GOLT1B;RECQL	chr12:21501860-21501862	0.0337632	0.0187709	0.0149923	0.1719	0.6667	0.4948	7.5061	7.19979e-09	1.11021e-06	0.610143		FALSE
cg05385923	rs10230736	TMEM176B	chr7:150798792-150798794	0.879188	0.891373	-0.0121854	0.1562	0.381	0.2248	-7.50028	7.32558e-09	1.12887e-06	0.609774		FALSE
cg01868499	rs2255684	RP11-57C13.3;PAPSS2	chr10:87659461-87659463	0.829966	0.815695	0.0142707	0.3594	0.3095	-0.0499	-7.49915	7.35028e-09	1.13193e-06	0.609702		FALSE
cg24649335	rs294607	RP11-95M5.1	chr3:14803902-14803904	0.117878	0.0789202	0.0389581	0.3281	0.7857	0.4576	-7.49673	7.40326e-09	1.13935e-06	0.609549		FALSE
cg15872808	rs4821738	BAIAP2L2	chr22:38104900-38104902	0.141139	0.170684	-0.0295449	0.4844	0.1667	-0.3177	7.49379	7.46836e-09	1.14712e-06	0.609362		FALSE
cg19988162	rs10807100	C6orf10;XXbac-BPG154L12.5	chr6:32336012-32336014	0.906888	0.884482	0.0224062	0.375	0.119	-0.256	-7.49385	7.46701e-09	1.14712e-06	0.609366		FALSE
cg19988162	rs6930681	C6orf10;XXbac-BPG154L12.5	chr6:32336012-32336014	0.906888	0.884482	0.0224062	0.375	0.119	-0.256	-7.49385	7.46701e-09	1.14712e-06	0.609366		FALSE
cg15233651	rs4901059	NIN	chr14:50812422-50812424	0.25768	0.266601	-0.00892137	0.3438	0.3333	-0.0105	-7.48345	7.70171e-09	1.1822e-06	0.608704	rs116833478	TRUE
cg06219351	rs896779	PTPRN2	chr7:158321444-158321446	0.965299	0.969712	-0.00441291	0.3065	0.5952	0.2887	-7.48122	7.75292e-09	1.18928e-06	0.608563		FALSE
cg06833981	GSA-rs2736161	PRRC2A	chr6:31629930-31629932	0.718565	0.868795	-0.15023	0.01562	0.1667	0.15108	-7.47957	7.79107e-09	1.19436e-06	0.608457	rs2736163	TRUE
cg24418920	rs5994213		chr22:17229008-17229010	0.419745	0.442468	-0.0227231	0.2344	0.2143	-0.0201	7.47864	7.81287e-09	1.19692e-06	0.608398		FALSE
cg18814083	rs17057426	GULOP	chr8:27588423-27588425	0.646964	0.691125	-0.0441609	0.04688	0.1429	0.09602	-7.47718	7.84677e-09	1.20133e-06	0.608305	rs76863322	TRUE
cg15176005	rs7529664	WNT9A	chr1:227934763-227934765	0.81985	0.843905	-0.0240549	0	0.1905	0.1905	-7.47688	7.85377e-09	1.20163e-06	0.608286		FALSE
cg21579294	rs7337031	GRTP1	chr13:113343183-113343185	0.761982	0.71586	0.0461221	0.1719	0.4762	0.3043	7.47476	7.90357e-09	1.20846e-06	0.608151		FALSE
cg01108637	rs10949690	PTPRN2;AC011899.10	chr7:158027211-158027213	0.684819	0.664055	0.0207639	0.1875	0.3333	0.1458	7.47344	7.93473e-09	1.21244e-06	0.608066		FALSE
cg22550869	GSA-rs75823447	ATP11A	chr13:112809726-112809728	0.891012	0.89398	-0.00296836	0.07812	0.1905	0.11238	-7.47243	7.9586e-09	1.2153e-06	0.608002		FALSE
cg08060195	rs2022065	TRIM10	chr6:30153137-30153139	0.379008	0.460451	-0.081443	0.2344	0.1429	-0.0915	7.47127	7.98609e-09	1.21871e-06	0.607928	rs532549003	TRUE
cg11831646	rs11634085		chr15:96992246-96992248	0.559704	0.636189	-0.0764857	0.04688	0.2857	0.23882	-7.47045	8.00554e-09	1.22089e-06	0.607876	rs73472870	TRUE
cg05028366	GSA-rs345800	FMN1	chr15:33090343-33090345	0.62222	0.639413	-0.0171928	0.2969	0.2857	-0.0112	-7.46978	8.02165e-09	1.22255e-06	0.607833		FALSE
cg11389158	GSA-rs509227	GCNT2	chr6:10534569-10534571	0.856489	0.850996	0.00549326	0.3438	0.1667	-0.1771	-7.46791	8.06637e-09	1.22778e-06	0.607714	rs187781560	TRUE
cg11389158	JHU_6.10535590	GCNT2	chr6:10534569-10534571	0.856489	0.850996	0.00549326	0.3438	0.1667	-0.1771	-7.46791	8.06637e-09	1.22778e-06	0.607714	rs187781560	TRUE
cg16802892	rs1278923	RP11-187E13.1	chr14:31944491-31944493	0.434207	0.413333	0.0208746	0.3594	0.5	0.1406	7.4675	8.07621e-09	1.22849e-06	0.607688	rs1278924	TRUE
cg12555086	rs1412444	LIPA	chr10:89242832-89242834	0.688289	0.642719	0.0455694	0.4844	0.6667	0.1823	-7.46581	8.11701e-09	1.2339e-06	0.607579		FALSE
cg15433914	GSA-rs4078355		chr11:125061420-125061422	0.513931	0.531264	-0.0173333	0.2812	0.2143	-0.0669	7.46526	8.1302e-09	1.23511e-06	0.607545		FALSE
cg22867714	rs980131	VWF	chr12:6059877-6059879	0.841612	0.851159	-0.00954644	0.3548	0.381	0.0262	7.46204	8.20869e-09	1.24623e-06	0.607339		FALSE
cg08460198	GSA-rs7501226	BANP	chr16:88057698-88057700	0.632836	0.608173	0.0246623	0.09375	0.2857	0.19195	7.45669	8.34059e-09	1.26544e-06	0.606996		FALSE
cg04520693	rs11616903		chr13:49851216-49851218	0.451861	0.415565	0.036296	0.3906	0.5476	0.157	7.45411	8.4048e-09	1.27436e-06	0.606832	rs2407704	TRUE
[truncated: 7,299 more rows]

## Sheet: Supp Table 8
Supplementary Table 8. Gene ontology and pathway analysis of genes annotated to CpG sites in all cis-meQTL pairs genome-wide. Molecular Function and Biological Process Gene Ontologies and KEGG Pathways were selected for enrichment. P-values were derived using a hypergeometric probability mass function and a Benjamini-Hochberg FDR-adjusted P-value cutoff of < 0.05 was used as a threshold of signif…
[truncated: 1,084 more rows]

[truncated: 3 more sheets: Supp Table 9, Supp Table 10, Supp Table 11]
